# Supplementary material for: Comparative transcriptome and metabolome profiling reveal molecular mechanisms underlying OsDRAP1-mediated salt tolerance in rice
Source: Sci Rep. 2021 Mar 4;11:5166. doi: 10.1038/s41598-021-84638-3 (PMC7933422; doi:10.1038/s41598-021-84638-3)
Supplement: Supplementary file 2 — Supplementary Tables. [file 41598_2021_84638_MOESM2_ESM.xlsx]

## Sheet: Table S1
Table S1. Analysis of OsDRAP1 (T-DNA) copy number of transgenic lines by qRT-PCR
Transgenic lines（T0）	Ct1 of SPS (n=6)	Ct2 of HPT (n=6)	N (n=6)	The copy number
OsDRAP1-OE-1	24.3	21.79	0.57	1
OsDRAP1-OE-2	25.29	22.09	0.88	2
OsDRAP1-OE-3	24.13	22.05	0.41	1
OsDRAP1-OE-4	25.38	22.04	0.98	2
OsDRAP1-OE-5	26.85	23.06	1.14	2
OsDRAP1-OE-6	27.85	24.74	0.55	1
OsDRAP1-OE-7	25.75	22.95	0.58	1
OsDRAP1-OE-8	25.95	23.35	0.48	1
OsDRAP1-OE-9	25.64	22.85	0.59	1
OsDRAP1-OE-10	24.33	20.56	1.63	3
OsDRAP1-OE-11	25.36	22.66	0.57	1
OsDRAP1-OE-12	24.99	21.66	1.02	2
OsDRAP1-OE-13	25.58	22.7	0.64	1
OsDRAP1-RNAi-1	27.84	25.02	0.43	1
OsDRAP1-RNAi-2	27.75	24.59	0.59	1
OsDRAP1-RNAi-3	25.15	22.68	0.48	1
OsDRAP1-RNAi-4	25.35	21.99	1	2
Note: The sample to be tested is T0 generation

## Sheet: Table S2
Table S2. List of the differentially expressed genes in OsDRAP1 OE-7 line relative to WT plants under normal growth conditions.
Gene ID	log2(Fold Change)	Regulation	Function Annotation
LOC_Os03g29150	1.3082	up	3-beta hydroxysteroid dehydrogenase/isomerase family
LOC_Os11g14480	1.39828	up	Ankyrin repeats
LOC_Os09g17329	1.24137	up	Ankyrin repeats
LOC_Os02g52990	1.23964	up	Auxin responsive protein, OsSAUR12
LOC_Os01g56240	1.90488	up	Auxin responsive protein,OsSAUR2
LOC_Os03g60840	1.16391	up	Bowman-Birk serine protease inhibitor family
LOC_Os10g29390	2.30197	up	BTB/POZ domain
LOC_Os03g55540	1.16559	up	C2H2-type zinc finger
LOC_Os03g01014	10	up	CAAX protease self-immunity
LOC_Os04g58810	2.44731	up	CAF1 family ribonuclease
LOC_Os12g38760	1.01762	up	Calcineurin-like phosphoesterase
LOC_Os11g42970	1.2672	up	CASP-like protein 1U2
LOC_Os10g25850	3.05547	up	CCAAT-binding transcription factor, OsNF-YA8; OsHAP2I
LOC_Os02g18540	1.12261	up	Cell number regulator 10
LOC_Os02g36940	1.0544	up	Cell number regulator 2, OsFWL2
LOC_Os07g34260	1.75969	up	Chalcone and stilbene synthases
LOC_Os02g06940	5.41639	up	Cleavage and polyadenylation specificity factor subunit 2
LOC_Os06g33610	1.42352	up	Cyclic nucleotide-gated ion channel 1
LOC_Os05g25950	1.40845	up	Cyclin
LOC_Os06g32910	2.3073	up	Cys-rich domain containing protein, Cell number regulator 4
LOC_Os06g22925	1.7101	up	Cysteine-rich antifungal protein 2, defensin-like
LOC_Os01g50590	14.4281	up	Cytochrome P450
LOC_Os10g05490	1.84899	up	Cytochrome P450
LOC_Os02g47470	2.07551	up	Cytochrome P450
LOC_Os12g09500	1.33982	up	Cytochrome P450
LOC_Os01g09220	2.8816	up	DDE superfamily endonuclease
LOC_Os01g40070	1.05069	up	DDE superfamily endonuclease
LOC_Os02g37680	4.03828	up	DDE superfamily endonuclease
LOC_Os09g35030	2.4277	up	Dehydration-responsive element-binding protein 1A, OsDREB1A
LOC_Os09g35010	3.91533	up	Dehydration-responsive element-binding protein 1B, OsDREB1B
LOC_Os01g11860	1.05635	up	DJ-1/PfpI family
LOC_Os02g15350	10	up	Dof domain, zinc finger,RPBF; OsDof3; OsDof-10; OsDof7
LOC_Os07g08270	4.03151	up	Domain of unknown function
LOC_Os01g15100	1.24572	up	Domain of unknown function
LOC_Os04g06500	1.97265	up	Domain of unknown function
LOC_Os06g19260	1.17024	up	Domain of unknown function
LOC_Os12g34390	2.71101	up	Domain of unknown function
LOC_Os04g06900	2.52352	up	Domain of unknown function
LOC_Os03g25510	3.33296	up	Domain of unknown function (DUF834)
LOC_Os09g26620	1.35484	up	Dormancy/auxin associated protein
LOC_Os02g45710	1.51794	up	E3 ubiquitin-protein ligase RHA2B
LOC_Os03g23010	1.02106	up	EARLY RESPONSIVE TO DEHYDRATION 15
LOC_Os07g12240	1.70055	up	EF-hand domain
LOC_Os07g43800	1.4997	up	EF-hand domain
LOC_Os08g31580	1.54437	up	Ethylene-responsive transcription factor
LOC_Os02g43790	1.1111	up	Ethylene-responsive transcription factor 1, OsBIERF3
LOC_Os10g41330	3.03168	up	Ethylene-responsive transcription factor ERF105
LOC_Os01g67810	1.30161	up	Exo70 exocyst complex subunit
LOC_Os05g30700	1.66681	up	Exo70 exocyst complex subunit
LOC_Os01g33900	10	up	expressed protein
LOC_Os01g34520	5.56922	up	expressed protein
LOC_Os01g63393	2.79313	up	Expressed protein
LOC_Os01g64949	3.26541	up	Expressed protein
LOC_Os02g53240	3.77213	up	Expressed protein
LOC_Os05g36240	10	up	Expressed protein
LOC_Os06g26080	10	up	Expressed protein
LOC_Os06g48270	10	up	Expressed protein
LOC_Os07g01960	10	up	Expressed protein
LOC_Os07g05840	9.03378	up	Expressed protein
LOC_Os07g11980	5.99467	up	Expressed protein
LOC_Os07g24820	3.48531	up	Expressed protein
LOC_Os07g25060	2.82046	up	Expressed protein
LOC_Os08g04580	7.12545	up	Expressed protein
LOC_Os10g09320	10	up	Expressed protein
LOC_Os10g11100	10	up	Expressed protein
LOC_Os11g41770	10	up	Expressed protein
LOC_Os01g68740	1.16947	up	Expressed protein
LOC_Os02g16280	1.14661	up	Expressed protein
LOC_Os02g37330	1.10974	up	Expressed protein
LOC_Os05g08910	3.08891	up	Expressed protein
LOC_Os06g03810	1.95105	up	Expressed protein
LOC_Os09g07150	1.58539	up	Expressed protein
LOC_Os11g35540	1.47604	up	Expressed protein
LOC_Os11g41034	1.19557	up	Expressed protein
LOC_Os01g06882	1.88106	up	Expressed protein
LOC_Os01g08530	3.00978	up	Expressed protein
LOC_Os01g15220	10	up	Expressed protein
LOC_Os01g33762	1.18131	up	Expressed protein
LOC_Os01g35330	4.15836	up	Expressed protein
LOC_Os01g44120	1.57151	up	Expressed protein
LOC_Os01g49750	4.78946	up	Expressed protein
LOC_Os01g51670	1.25735	up	Expressed protein
LOC_Os01g52594	1.03944	up	Expressed protein
LOC_Os02g44720	1.48466	up	Expressed protein
LOC_Os02g50940	1.09572	up	Expressed protein
LOC_Os02g52170	1.19995	up	Expressed protein
LOC_Os02g58360	1.06551	up	Expressed protein
LOC_Os03g01520	1.23753	up	Expressed protein
LOC_Os03g14820	5.73608	up	Expressed protein
LOC_Os03g18779	10	up	Expressed protein
LOC_Os03g22130	3.13257	up	Expressed protein
LOC_Os03g31270	3.45605	up	Expressed protein
LOC_Os03g43100	10	up	Expressed protein
LOC_Os03g61150	1.32521	up	Expressed protein
LOC_Os04g07280	1.00676	up	Expressed protein
LOC_Os04g09350	1.06812	up	Expressed protein
LOC_Os04g09450	4.26473	up	Expressed protein
LOC_Os04g27096	2.35071	up	Expressed protein
LOC_Os04g43090	10	up	Expressed protein
LOC_Os04g52790	4.99254	up	Expressed protein
LOC_Os05g08860	1.90998	up	Expressed protein
LOC_Os05g08900	1.8167	up	Expressed protein
LOC_Os05g08920	1.94497	up	Expressed protein
LOC_Os05g34490	10	up	Expressed protein
LOC_Os05g42160	10	up	Expressed protein
LOC_Os05g42360	1.37156	up	Expressed protein
LOC_Os06g09950	1.13124	up	Expressed protein
LOC_Os06g15110	1.89304	up	Expressed protein
LOC_Os06g20740	2.17386	up	Expressed protein
LOC_Os06g33120	1.42507	up	Expressed protein
LOC_Os06g36410	7.40035	up	Expressed protein
LOC_Os06g48500	1.23722	up	Expressed protein
LOC_Os07g01904	2.41035	up	Expressed protein
LOC_Os07g13790	1.43073	up	Expressed protein
LOC_Os07g32680	3.37702	up	Expressed protein
LOC_Os07g32700	7.00435	up	Expressed protein
LOC_Os07g32710	4.16296	up	Expressed protein
LOC_Os08g05010	2.58667	up	Expressed protein
LOC_Os08g11190	2.90503	up	Expressed protein
LOC_Os08g26720	1.12344	up	Expressed protein
LOC_Os08g28360	2.61793	up	Expressed protein
LOC_Os10g05560	1.94657	up	Expressed protein
LOC_Os10g18490	1.64785	up	Expressed protein
LOC_Os11g10470	1.29045	up	Expressed protein
LOC_Os11g31630	6.89875	up	Expressed protein
LOC_Os11g31660	1.35368	up	Expressed protein
LOC_Os11g32780	1.02782	up	Expressed protein
LOC_Os11g35300	10	up	Expressed protein
LOC_Os11g43990	1.29946	up	Expressed protein
LOC_Os12g02140	10	up	Expressed protein
LOC_Os05g39790	6.70375	up	FAR1 DNA-binding domain
LOC_Os08g14880	1.21741	up	FAR1 DNA-binding domain
LOC_Os12g35610	1.03629	up	Ferric reductase NAD binding domain
LOC_Os06g36450	1.9761	up	Ferroportin1 (FPN1)
LOC_Os07g02120	1.90268	up	Flavin-binding monooxygenase-like
LOC_Os02g06580	2.09038	up	Formin Homology 2 Domain
LOC_Os04g29780	1.66699	up	gag-polypeptide of LTR copia-type
LOC_Os12g36750	1.52646	up	GDSL/SGNH-like Acyl-Esterase family
LOC_Os01g11730	1.03913	up	GDSL-like Lipase/Acylhydrolase
LOC_Os08g09060	1.05761	up	Germin-like protein 8-10, OsGLP8-10; OsRGLP2
LOC_Os08g09010	1.01809	up	Germin-like protein 8-7 , OsGLP8-7; GER6
LOC_Os05g41220	1.02379	up	Glycogen recognition site of AMP-activated protein kinase
LOC_Os06g21570	1.56335	up	Glycosyl hydrolase family 1
LOC_Os06g22919	1.047	up	Glycosyl hydrolases family 16
LOC_Os09g08120	1.42663	up	Glycosyl hydrolases family 32 N-terminal domain
LOC_Os12g04200	1.88052	up	GRAS domain family
LOC_Os02g37300	1.81706	up	Heavy-metal-associated domain
LOC_Os04g44110	1.65547	up	IAA-amino acid hydrolase ILR1-like 5
LOC_Os12g08040	10	up	Integrase core domain
LOC_Os01g12160	1.07455	up	Jasmonic acid-amido synthetase JAR2, OsJAR2; OsGH3.3; OsGH3-3
LOC_Os04g58850	1.39076	up	Late embryogenesis abundant protein
LOC_Os08g40520	1.59247	up	Lateral organ boundaries (LOB) domain
LOC_Os08g16580	1.08152	up	Leucine rich repea
LOC_Os11g47000	1.68935	up	Leucine rich repea
LOC_Os12g12130	1.2837	up	Leucine rich repea
LOC_Os11g36160	1.2537	up	Leucine rich repeat
LOC_Os02g17710	1.20523	up	Leucine rich repeat
LOC_Os11g36000	1.29724	up	Leucine rich repeat N-terminal domain
LOC_Os12g04980	2.12292	up	Meiotic recombination protein, OsDMC1A; DMC1A
LOC_Os05g46760	1.58499	up	Mitogen-activated protein kinase kinase kinase 17
LOC_Os04g58420	1.23653	up	Mlo family
LOC_Os05g08890	1.72429	up	MuDR family transposase
LOC_Os02g28180	2.88675	up	MULE transposase domain;; FAR1 DNA-binding domain
LOC_Os03g04760	2.67641	up	Myb/SANT-like DNA-binding domain
LOC_Os10g10880	10	up	Myb/SANT-like DNA-binding domain
LOC_Os08g38800	3.21304	up	Myb/SANT-like DNA-binding domain
LOC_Os10g29400	4.71587	up	Myb/SANT-like DNA-binding domain
LOC_Os11g41410	1.19591	up	Myb/SANT-like DNA-binding domain
LOC_Os03g08624	1.27349	up	NAD dependent epimerase/dehydratase family
LOC_Os07g46846	2.49562	up	NAD dependent epimerase/dehydratase family
LOC_Os08g07340	1.87974	up	NB-ARC domain
LOC_Os02g16060	1.59644	up	NB-ARC domain
LOC_Os11g11550	1.21795	up	NB-ARC domain
LOC_Os11g12320	1.04489	up	NB-ARC domain
LOC_Os11g45190	1.84499	up	NB-ARC domain
LOC_Os04g53050	2.27836	up	NB-ARC domain
LOC_Os06g15750	2.30564	up	NB-ARC domain
LOC_Os07g17250	1.03866	up	NB-ARC domain
LOC_Os11g17330	1.65974	up	NB-ARC domain
LOC_Os11g29920	1.98415	up	NB-ARC domain
LOC_Os11g43700	1.60992	up	NB-ARC domain
LOC_Os11g44960	5.13699	up	NB-ARC domain
LOC_Os11g45050	3.13665	up	NB-ARC domain
LOC_Os11g45060	1.03551	up	NB-ARC domain
LOC_Os03g19427	2.31714	up	Nicotianamine synthase protein
LOC_Os02g52730	5.84002	up	Nitrite and sulphite reductase 4Fe-4S domain
LOC_Os07g12340	1.31992	up	No apical meristem (NAM) protein, OsNAC3
LOC_Os11g17954	5.14847	up	No apical meristem-associated C-terminal domain
LOC_Os02g35970	1.41648	up	NPH3 family, CPT1
LOC_Os04g41960	1.1695	up	N-terminal domain of oxidoreductase
LOC_Os08g34580	1.12991	up	OsTPS1
LOC_Os03g43880	1.18308	up	Patatin-like phospholipase
LOC_Os02g53840	2.21414	up	Peptidase inhibitor I9
LOC_Os06g32990	1.50871	up	Peroxidase
LOC_Os06g20150	1.0355	up	Peroxidase
LOC_Os03g31560	10	up	PIF1-like helicase
LOC_Os11g03820	1.35519	up	Plant organelle RNA recognition domain
LOC_Os12g03630	1.25689	up	Plant organelle RNA recognition domain
LOC_Os08g04530	1.16554	up	Plant protein of unknown function
LOC_Os06g16040	5.75348	up	Plant transposase
LOC_Os01g11720	2.04727	up	Plant transposase
LOC_Os09g16780	1.0832	up	Plant transposase
LOC_Os05g28100	10	up	Plant transposon protein
LOC_Os02g54790	6.79692	up	Polypyrimidine tract-binding protein homolog 3
LOC_Os06g31300	2.19615	up	PPR repeat family
LOC_Os12g02210	4.3082	up	Probable E3 ubiquitin-protein ligase
LOC_Os04g52600	1.02799	up	Probable LRR receptor-like serine/threonine-protein kinase , SHR5
LOC_Os01g28790	2.26876	up	Proline-rich nuclear receptor coactivator motif
LOC_Os10g05820	1.36284	up	Proline-rich protein 4
LOC_Os08g14950	3.35243	up	Protein kinase domain
LOC_Os01g02780	1.69794	up	Protein kinase domain
LOC_Os11g40970	1.82739	up	Protein kinase domain
LOC_Os01g02800	1.50727	up	Protein kinase domain
LOC_Os01g02830	1.10357	up	Protein kinase domain
LOC_Os07g35280	1.3495	up	Protein kinase domain
LOC_Os11g03840	2.7616	up	Protein kinase domain
LOC_Os12g14699	2.52223	up	Protein kinase domain
LOC_Os03g39930	4.45169	up	Protein of unknown function
LOC_Os12g02160	2.51827	up	Protein of unknown function
LOC_Os01g48620	1.78552	up	Protein of unknown function
LOC_Os03g02470	10	up	Protein of unknown function (DUF3778)
LOC_Os07g06834	8.60353	up	Protein of unknown function (DUF3778)
LOC_Os11g34624	2.34671	up	Protein tyrosine kinase
LOC_Os02g48200	1.80392	up	Protein tyrosine kinase
LOC_Os08g10310	1.18481	up	Protein tyrosine kinase
LOC_Os09g19229	1.22628	up	Protein tyrosine kinase
LOC_Os11g10710	1.8594	up	Protein tyrosine kinase
LOC_Os11g28104	2.03764	up	Protein tyrosine kinase
LOC_Os11g34610	1.93752	up	Protein tyrosine kinase
LOC_Os11g41100	1.68638	up	Protein tyrosine kinase
LOC_Os11g47210	1.52296	up	Protein tyrosine kinase
LOC_Os12g41710	1.14737	up	Protein tyrosine kinase;; Protein kinase domain
LOC_Os07g01970	10	up	Retrotransposon gag protein
LOC_Os09g14810	1.1822	up	Retrotransposon gag protein
LOC_Os08g22380	3.64419	up	Retroviral aspartyl protease
LOC_Os02g16010	5.64101	up	Reverse transcriptase
LOC_Os02g38000	8.35587	up	Reverse transcriptase
LOC_Os04g34190	3.85937	up	Reverse transcriptase
LOC_Os07g05790	10	up	Reverse transcriptase
LOC_Os07g12000	5.46834	up	Reverse transcriptase
LOC_Os11g40820	1.71832	up	Reverse transcriptase
LOC_Os04g18770	4.71364	up	Reverse transcriptase
LOC_Os06g40240	3.05427	up	Reverse transcriptase
LOC_Os07g34410	1.65495	up	Reverse transcriptase
LOC_Os11g34600	2.15408	up	Reverse transcriptase
LOC_Os11g47220	1.85786	up	Reverse transcriptase
LOC_Os12g15780	10	up	Reverse transcriptase
LOC_Os08g28390	3.34346	up	Reverse transcriptase
LOC_Os01g26240	1.02309	up	Reverse transcriptase
LOC_Os07g10850	3.79102	up	Reverse transcriptase
LOC_Os08g11200	3.33333	up	Reverse transcriptase-like
LOC_Os04g17660	2.58911	up	Rhodanese-like domain
LOC_Os12g24020	1.05329	up	Rhodanese-like domain
LOC_Os09g36680	1.91345	up	Ribonuclease T2 family
LOC_Os02g40340	1.50612	up	Ribosome inactivating protein
LOC_Os06g09310	1.70427	up	Ring finger domain
LOC_Os02g11720	1.43203	up	Serine aminopeptidase
LOC_Os07g13390	10	up	Serine/threonine-protein phosphatase 7
LOC_Os05g36060	6.93712	up	Serine/threonine-protein phosphatase 7
LOC_Os01g16200	2.46946	up	Serpin (serine protease inhibitor)
LOC_Os03g02460	1.98282	up	short chain dehydrogenase
LOC_Os04g17650	1.45485	up	Sucrose synthase
LOC_Os11g04030	1.00785	up	Sugar (and other) transporter
LOC_Os08g07100	1.87354	up	Terpene synthase family
LOC_Os12g24050	9.52407	up	Thiosulfate sulfurtransferase 18
LOC_Os05g23950	1.17812	up	TRAF-type zinc finger
LOC_Os11g41780	10	up	Transposase family tnp2
LOC_Os08g28350	1.00559	up	Transposase family tnp2
LOC_Os08g31980	1.38763	up	trehalose-6-phosphate synthase
LOC_Os10g33490	4.05575	up	Trypsin-like peptidase domain
LOC_Os10g33500	7.02007	up	Trypsin-like peptidase domain
LOC_Os03g58320	1.65954	up	Tryptophan synthase alpha chain
LOC_Os03g22655	6.05472	up	Tub family
LOC_Os08g08700	1.13459	up	Ubiquitin family protein
LOC_Os06g39080	2.44987	up	UDP-glucoronosyl and UDP-glucosyl transferase
LOC_Os04g12960	10	up	UDP-glucoronosyl and UDP-glucosyl transferase
LOC_Os07g13770	1.08009	up	UDP-glucoronosyl and UDP-glucosyl transferase
LOC_Os04g01850	2.98176	up	Ulp1 protease family
LOC_Os01g19820	1.55462	up	Universal stress protein family
LOC_Os05g28740	1.14798	up	Universal stress protein family
LOC_Os11g45990	1.13519	up	von Willebrand factor type A domain
LOC_Os08g29020	1.94145	up	wall-associated kinase-like 2
LOC_Os04g21790	1.55877	up	Wall-associated receptor kinase , OsWAK34
LOC_Os04g30240	1.30392	up	Wall-associated receptor kinase 2 , OsWAK60
LOC_Os04g29680	1.79381	up	Wall-associated receptor kinase 2, OsWAK38
LOC_Os08g39240	1.42886	up	Wall-associated receptor kinase 3, OsWAK76
LOC_Os04g29790	1.0697	up	Wall-associated receptor kinase, OsWAK40
LOC_Os04g30330	1.36227	up	Wall-associated receptor kinase-like 2, OsWAK59
LOC_Os09g25070	1.33834	up	WRKY DNA -binding domain, OsWRKY62
LOC_Os05g09020	1.40922	up	WRKY DNA -binding domain, OsWRKY67
LOC_Os08g29660	1.25361	up	WRKY DNA -binding domain, OsWRKY69
LOC_Os04g45890	1.29723	up	Zinc knuckle
LOC_Os01g57599	1.46141	up	zinc-binding in reverse transcriptase
LOC_Os02g52150	-2.26836	down	24.1 kDa heat shock protein
LOC_Os05g43880	-1.13852	down	2OG-Fe(II) oxygenase superfamily
LOC_Os12g42280	-1.50835	down	9-cis-epoxycarotenoid dioxygenase NCED5
LOC_Os02g08490	-1.5191	down	AAA domain (Cdc48 subfamily)
LOC_Os02g04650	-1.00401	down	Activator of Hsp90 ATPase, N-terminal
LOC_Os01g62870	-1.55596	down	Aldo/keto reductase family
LOC_Os02g43340	-1.02651	down	alpha/beta hydrolase
LOC_Os09g26260	-1.26963	down	ATPase family associated with various cellular activities (AAA)
LOC_Os01g61700	-1.85476	down	ATP-dependent Clp protease adaptor protein ClpS
LOC_Os06g50040	-1.02483	down	Auxin responsive protein
LOC_Os01g52514	-1.24378	down	B3 DNA binding domain
LOC_Os11g31060	-2.15638	down	BAG domain
LOC_Os09g35880	-1.32897	down	B-box zinc finger
LOC_Os01g08020	-1.99787	down	Boron transporter 4
LOC_Os07g24230	-1.54369	down	BT1 family
LOC_Os05g12630	-1.66567	down	BURP domain
LOC_Os06g39960	-1.18159	down	bZIP transcription factor
LOC_Os12g43720	-1.02817	down	Calcium-dependent channel, 7TM regionphosphate transporter
LOC_Os12g41090	-1.15973	down	CBL-interacting protein kinase 4
LOC_Os01g18400	-2.38295	down	Chitinase class I
LOC_Os07g08160	-1.54051	down	Chlorophyll A-B binding protein
LOC_Os01g14410	-1.59195	down	Chlorophyll A-B binding protein
LOC_Os01g41710	-1.20108	down	Chlorophyll A-B binding protein
LOC_Os03g39610	-1.7685	down	Chlorophyll A-B binding protein
LOC_Os04g59440	-2.16873	down	Chlorophyll A-B binding protein
LOC_Os06g21590	-1.28767	down	Chlorophyll A-B binding protein
LOC_Os07g37550	-1.14454	down	Chlorophyll A-B binding protein
LOC_Os08g33820	-1.15484	down	Chlorophyll A-B binding protein
LOC_Os09g17740	-1.78351	down	Chlorophyll A-B binding protein
LOC_Os12g43340	-1.01047	down	Cofilin/tropomyosin-type actin-binding protein
LOC_Os10g28360	-1.16956	down	Cupin domain
LOC_Os02g54560	-1.13927	down	Cysteine-rich secretory protein family
LOC_Os02g09220	-1.40023	down	Cytochrome P450
LOC_Os03g14400	-1.26703	down	Cytochrome P450
LOC_Os03g44740	-1.4947	down	Cytochrome P450
LOC_Os11g29720	-1.92585	down	Cytochrome P450
LOC_Os08g43440	-1.25827	down	Cytochrome P450
LOC_Os08g40720	-3.91431	down	D-arabinono-1,4-lactone oxidase
LOC_Os01g07800	-1.22317	down	DCC family protein
LOC_Os04g58410	-2.41695	down	DNA mismatch repair protein MSH3
LOC_Os05g48810	-1.22904	down	DnaJ C terminal domain
LOC_Os07g48570	-1.66908	down	Dof domain, zinc finger
LOC_Os07g46510	-1.48476	down	Domain of unknown function
LOC_Os07g43740	-2.49483	down	E3 ubiquitin-protein ligase RING1-like
LOC_Os05g45810	-1.48953	down	EF-hand domain
LOC_Os08g32960	-1.52329	down	Endonuclease/Exonuclease/phosphatase family
LOC_Os04g42120	-1.6379	down	ESCO1/2 acetyl-transferase
LOC_Os02g42585	-1.46705	down	Ethylene-responsive transcription factor ERF053
LOC_Os02g44108	-1.03122	down	Expansin-B11
LOC_Os04g46100	-2	down	Expressed protein
LOC_Os08g40910	-2.88132	down	Expressed protein
LOC_Os03g12700	-1.25604	down	Expressed protein
LOC_Os01g17396	-2.35916	down	Expressed protein
LOC_Os01g23710	-1.47043	down	Expressed protein
LOC_Os01g23990	-1.8922	down	Expressed protein
LOC_Os01g56180	-1.19814	down	Expressed protein
LOC_Os01g60830	-1.36836	down	Expressed protein
LOC_Os02g15860	-1.38779	down	Expressed protein
LOC_Os02g41640	-1.13906	down	Expressed protein
LOC_Os03g13870	-1.27162	down	Expressed protein
LOC_Os03g20740	-3.36636	down	Expressed protein
LOC_Os04g30410	-1.18608	down	Expressed protein
LOC_Os04g33110	-1.25787	down	Expressed protein
LOC_Os04g40670	-1.22692	down	Expressed protein
LOC_Os05g08450	-1.54302	down	Expressed protein
LOC_Os05g36184	-1.24779	down	Expressed protein
LOC_Os05g46950	-1.02953	down	Expressed protein
LOC_Os07g06700	-1.32099	down	Expressed protein
LOC_Os08g40060	-1.5017	down	Expressed protein
LOC_Os09g26670	-1.29273	down	Expressed protein
LOC_Os10g05130	-1.83395	down	Expressed protein
LOC_Os10g07450	-1.20466	down	Expressed protein
LOC_Os10g09684	-1.05376	down	Expressed protein
LOC_Os12g11870	-2	down	Expressed protein
LOC_Os12g21784	-1.59398	down	Expressed protein
LOC_Os02g43540	-1.91176	down	Expressed protein
LOC_Os06g44190	-1.01772	down	Expressed protein
LOC_Os11g06150	-2.30569	down	Expressed protein
LOC_Os04g37619	-1.18661	down	FAD binding domain
LOC_Os06g45100	-1.21538	down	FAD binding domain of DNA photolyase
LOC_Os11g29710	-1.05465	down	F-box-lik
LOC_Os04g28420	-2.82886	down	FKBP-type peptidyl-prolyl cis-trans isomerase
LOC_Os02g28980	-1.05299	down	FKBP-type peptidyl-prolyl cis-trans isomerase
LOC_Os02g34760	-2.34009	down	gag-polypeptide of LTR copia-type
LOC_Os06g38480	-1.74258	down	gag-polypeptide of LTR copia-type
LOC_Os01g46970	-1.19727	down	G-box binding protein
LOC_Os01g66100	-1.36185	down	Gibberellin 20 oxidase 2
LOC_Os10g38610	-1.41315	down	Glutathione S-transferase
LOC_Os07g35880	-1.08804	down	Glycosyl hydrolase family 14
LOC_Os10g32810	-1.27743	down	Glycosyl hydrolase family 14
LOC_Os02g33580	-1.31303	down	Glycosyl transferases group 1
LOC_Os04g42760	-1.74582	down	Glycosyltransferase family 29 (sialyltransferase)
LOC_Os10g41930	-1.06948	down	Haloacid dehalogenase-like hydrolase
LOC_Os01g62290	-1.52294	down	Heat shock cognate 70 kDa protein O
LOC_Os03g43810	-1.04414	down	Helix-loop-helix DNA-binding domain
LOC_Os11g16580	-1.33685	down	HhH-GPD superfamily base excision DNA repair protein
LOC_Os08g43334	-1.68236	down	HSF-type DNA-binding
LOC_Os09g35790	-1.75372	down	HSF-type DNA-binding
LOC_Os10g28340	-1.18057	down	HSF-type DNA-binding
LOC_Os06g14240	-1.81902	down	Hsp20/alpha crystallin family
LOC_Os03g16020	-1.66191	down	Hsp20/alpha crystallin family
LOC_Os03g16030	-1.30822	down	Hsp20/alpha crystallin family
LOC_Os04g45480	-1.40151	down	Hsp70-Hsp90 organizing protein
LOC_Os08g24770	-1.29714	down	Legume lectin domain
LOC_Os02g49840	-1.10353	down	MADS-box transcription factor 57
LOC_Os02g45520	-1.17721	down	Major Facilitator Superfamily
LOC_Os05g11320	-2.09116	down	Metallothionein-like protein 3B
LOC_Os07g08200	-1.25695	down	Methyltransferase domain
LOC_Os01g50400	-1.21797	down	Mitogen-activated protein kinase kinase kinase 17
LOC_Os06g39240	-2.02394	down	Multiprotein bridging factor 1
LOC_Os02g04510	-1.78524	down	NAD(P)H-binding
LOC_Os05g38530	-1.7506	down	NAD-specific glutamate dehydrogenase
LOC_Os08g36500	-1.26343	down	Nitrate reductase
LOC_Os08g36480	-1.41114	down	Nitrate reductase
LOC_Os08g15149	-1.81342	down	non-haem dioxygenase
LOC_Os07g27970	-1.19989	down	O-methyltransferase
LOC_Os04g58710	-1.47051	down	OxalateExpressed proteinCoA ligase
LOC_Os11g38260	-1.22855	down	PAP_fibrillin
LOC_Os05g33700	-2.37536	down	Phosphate-induced protein 1 conserved region;; 4F5 protein family
LOC_Os05g38680	-1.93234	down	Plant protein 1589 of unknown function
LOC_Os10g13850	-2.10608	down	Pollen proteins Ole e I like
LOC_Os05g50550	-1.06084	down	Polyprenyl synthetase
LOC_Os12g01210	-1.02042	down	PPR repeat family
LOC_Os01g36720	-2.84022	down	Probable high-affinity nitrate transporter
LOC_Os04g52260	-1.29134	down	Protease inhibitor/seed storage/LTP family
LOC_Os03g64150	-5.47993	down	Protein DETOXIFICATION 56
LOC_Os03g43440	-1.12958	down	Protein kinase domain
LOC_Os03g27019	-1.66477	down	Protein LNK1
LOC_Os01g31360	-2.19652	down	Protein LNK2
LOC_Os12g44110	-1.02599	down	Protein NRT1/ PTR FAMILY 2.11
LOC_Os03g50870	-1.18066	down	Protein of unknown function
LOC_Os08g01910	-1.57208	down	Protein of unknown function
LOC_Os09g27670	-1.18929	down	Protein of unknown function
LOC_Os06g47970	-1.08772	down	Protein of unknown function
LOC_Os06g16250	-1.73136	down	Protein trichome birefringence-like 19
LOC_Os01g57240	-1.16579	down	Protein ULTRAPETALA 1
LOC_Os03g03520	-2.03495	down	Putative AtpZ or ATP-synthase-associated
LOC_Os10g25040	-1.22293	down	Red chlorophyll catabolite reductase
LOC_Os01g38580	-1.09144	down	Retinal pigment epithelial membrane protein
LOC_Os01g04730	-7.52127	down	Ribosomal proteins L26
LOC_Os05g04510	-6.77076	down	S-adenosylmethionine synthetase
LOC_Os02g10830	-2.11862	down	Serine acetyltransferase
LOC_Os10g01110	-1.00432	down	Serine carboxypeptidase
LOC_Os01g08460	-1.12484	down	Serine incorporator
LOC_Os07g43950	-1.35087	down	Serine/arginine-rich SC35-like splicing factor SCL33
LOC_Os01g37690	-1.43375	down	Sodium/calcium exchanger protein
LOC_Os02g04690	-2.1638	down	Squalene-hopene cyclase C-terminal domain
LOC_Os02g10520	-1.0004	down	Subtilase family;; Peptidase inhibitor I9;; PA domain
LOC_Os02g36450	-1.8766	down	Sugar (and other) transporter
LOC_Os03g51650	-1.13072	down	Sulfite exporter TauE/SafE
LOC_Os01g63620	-1.16295	down	Tetratricopeptide repeat;; Tetratricopeptide repeat
LOC_Os10g40740	-1.04038	down	Transcription factor
LOC_Os10g41100	-1.41396	down	Transcription factor GHD7
LOC_Os01g63480	-1.03407	down	Transferase family
LOC_Os11g31620	-4.30244	down	Transport inhibitor response 1-like protein
LOC_Os09g36220	-1.15545	down	Two-component response regulator-like PRR95
LOC_Os02g11640	-1.13434	down	UDP-glucoronosyl and UDP-glucosyl transferase
LOC_Os05g08480	-1.04633	down	UDP-glucoronosyl and UDP-glucosyl transferase
LOC_Os01g62810	-3.11575	down	Ultraviolet-B receptor UVR8
LOC_Os05g38270	-1.70478	down	Ultraviolet-B receptor UVR8
LOC_Os01g59410	-1.6141	down	VQ motif
LOC_Os05g33710	-1.00412	down	WD domain, G-beta repea
LOC_Os03g42710	-1.27032	down	WD domain, G-beta repeat

## Sheet: Table S3
Table S3. List of the GO of the up-regulated genes in OsDRAP1 OE-7 line relative to WT plants under normal growth conditions.
GO term	Ontology	Description	Number of differentially expressed genes	Number of all genes	p-value	FDR
GO:0006468	P	protein amino acid phosphorylation	28	1570	1.8e-07	4.9e-05
GO:0016310	P	phosphorylation	28	1695	8.3e-07	8e-05
GO:0008219	P	cell death	15	544	1.2e-06	8e-05
GO:0016265	P	death	15	544	1.2e-06	8e-05
GO:0006796	P	phosphate metabolic process	28	1795	2.5e-06	0.00011
GO:0006793	P	phosphorus metabolic process	28	1795	2.5e-06	0.00011
GO:0043687	P	post-translational protein modification	28	1815	3.1e-06	0.00012
GO:0006952	P	defense response	13	452	4.1e-06	0.00012
GO:0012501	P	programmed cell death	14	532	4.6e-06	0.00012
GO:0006915	P	apoptosis	14	532	4.6e-06	0.00012
GO:0006464	P	protein modification process	28	1929	9.7e-06	0.00024
GO:0050896	P	response to stimulus	19	1026	1.3e-05	0.00029
GO:0043412	P	macromolecule modification	28	1979	1.5e-05	0.00032
GO:0006950	P	response to stress	17	873	2.1e-05	0.0004
GO:0005524	F	ATP binding	43	3085	5.4e-08	1.7e-06
GO:0032559	F	adenyl ribonucleotide binding	43	3087	5.5e-08	1.7e-06
GO:0030554	F	adenyl nucleotide binding	45	3247	2.8e-08	1.7e-06
GO:0001883	F	purine nucleoside binding	45	3247	2.8e-08	1.7e-06
GO:0001882	F	nucleoside binding	45	3257	3e-08	1.7e-06
GO:0004674	F	protein serine/threonine kinase activity	28	1478	5.3e-08	1.7e-06
GO:0017076	F	purine nucleotide binding	45	3456	1.7e-07	4.4e-06
GO:0004672	F	protein kinase activity	28	1575	1.9e-07	4.4e-06
GO:0032555	F	purine ribonucleotide binding	43	3292	3.4e-07	6.1e-06
GO:0032553	F	ribonucleotide binding	43	3292	3.4e-07	6.1e-06
GO:0016773	F	phosphotransferase activity, alcohol group as acceptor	28	1726	1.2e-06	2e-05
GO:0016301	F	kinase activity	28	1750	1.6e-06	2.3e-05
GO:0000166	F	nucleotide binding	46	3874	1.7e-06	2.4e-05
GO:0005488	F	binding	115	16823	0.0031	0.038
GO:0005509	F	calcium ion binding	7	316	0.0031	0.038
GO:0005509	F	calcium ion binding	7	316	0.003	0.037
Note: "P" is biological process; "F" is molecular_function; "FDR" is false discovery rate.

## Sheet: Table S4
Table S4. List of the GO of the down-regulated genes in OsDRAP1 OE-7 line relative to WT plants under normal growth conditions.
GO term	Ontology	Description	Number of differentially expressed genes	Number of all genes	p-value	FDR
GO:0009765	P	photosynthesis, light harvesting	6	16	2.4e-10	5e-08
GO:0019684	P	photosynthesis, light reaction	6	47	6.6e-08	6.9e-06
GO:0015979	P	photosynthesis	7	115	5.8e-07	4e-05
GO:0006091	P	generation of precursor metabolites and energy	6	243	0.00048	0.025

## Sheet: Table S5
Table S5. Analysis of the cis-elements in the promoters of genes up-regulated in the OE line relative to WT under normal growth conditions.
Gene ID	log2(fold change)	Function Annotation	GCCCORE	DRECRTCOREAT	CBFHV	ATCTA
LOC_Os11g47210	1.52296	Protein tyrosine kinase				8
LOC_Os09g07150	1.58539	Expressed protein	6	4		2
LOC_Os08g29020	1.94145	wall-associated kinase-like 2	1	3	6	3
LOC_Os06g16040	5.75348	Plant transposase	2		1	4
LOC_Os04g09450	4.26473	Expressed protein	5	3	4	1
LOC_Os11g41100	1.68638	Protein tyrosine kinase			1	7
LOC_Os07g12240	1.70055	EF-hand domain		1	4	4
LOC_Os08g14950	3.35243	Protein kinase domain		1	2	3
LOC_Os03g31270	3.45605	Expressed protein	7	3	3	2
LOC_Os08g04530	1.16554	Plant protein of unknown function	3		2	1
LOC_Os02g17710	1.20523	Leucine rich repeat			2	2
LOC_Os04g53050	2.27836	NB-ARC domain	1	3	4	4
LOC_Os07g35280	1.3495	Protein kinase domain		3	3
LOC_Os05g09020	1.40922	WRKY DNA -binding domain, OsWRKY67	1	1	3	6
LOC_Os01g48620	1.78552	Protein of unknown function		1	1	2
LOC_Os02g38000	8.35587	Reverse transcriptase		1	1	1
LOC_Os11g43700	1.60992	NB-ARC domain				4
LOC_Os12g38760	1.01762	Calcineurin-like phosphoesterase				3
LOC_Os03g01014	10	CAAX protease self-immunity				1
LOC_Os01g26240	1.02309	Reverse transcriptase	8	6	8	4
LOC_Os12g08040	10	Integrase core domain	5	5	8	2
LOC_Os07g12340	1.31992	No apical meristem (NAM) protein, OsNAC3	1	3	5
LOC_Os11g34610	1.93752	Protein tyrosine kinase			2	3
LOC_Os03g43880	1.18308	Patatin-like phospholipase	4	3	3	2
LOC_Os05g42160	10	Expressed protein	6	2	3	3
LOC_Os09g35030	2.4277	Dehydration-responsive element-binding protein 1A, OsDREB1A	2	2	4	2
LOC_Os04g07280	1.00676	Expressed protein	3	1	2
LOC_Os02g16060	1.59644	NB-ARC domain		1	4	1
LOC_Os10g25850	3.05547	CCAAT-binding transcription factor, OsNF-YA8; OsHAP2I		1	2	4
LOC_Os11g40970	1.82739	Protein kinase domain		1	1	2
LOC_Os10g18490	1.64785	Expressed protein	9	4	5	2
LOC_Os04g29780	1.66699	gag-polypeptide of LTR copia-type	6	1	4	6
LOC_Os02g40340	1.50612	Ribosome inactivating protein	5	1	3	2
LOC_Os12g04200	1.88052	GRAS domain family	5	1	2
LOC_Os03g23010	1.02106	EARLY RESPONSIVE TO DEHYDRATION 15		1	5	4
LOC_Os07g02120	1.90268	Flavin-binding monooxygenase-like	7
LOC_Os04g34190	3.85937	Reverse transcriptase	4		1	1
LOC_Os04g52790	4.99254	Expressed protein	3		2	3
LOC_Os04g17650	1.45485	Sucrose synthase	2			2
LOC_Os02g50940	1.09572	Expressed protein	2			2
LOC_Os02g52170	1.19995	Expressed protein	1		1	3
LOC_Os06g21570	1.56335	Glycosyl hydrolase family 1			1	4
LOC_Os02g43790	1.1111	Ethylene-responsive transcription factor 1, OsBIERF3			1	3
LOC_Os05g41220	1.02379	Glycogen recognition site of AMP-activated protein kinase				3
LOC_Os09g08120	1.42663	Glycosyl hydrolases family 32 N-terminal domain				3
LOC_Os01g02800	1.50727	Protein kinase domain				2
LOC_Os04g21790	1.55877	Wall-associated receptor kinase , OsWAK34
LOC_Os01g34520	5.56922	expressed protein	13	6	7	2
LOC_Os09g19229	1.22628	Protein tyrosine kinase	1	2	6	1
LOC_Os11g17330	1.65974	NB-ARC domain	1	2	3	4
LOC_Os11g41034	1.19557	Expressed protein		2	3	4
LOC_Os01g19820	1.55462	Universal stress protein family	2	4	7
LOC_Os12g09500	1.33982	Cytochrome P450	14	3	4	1
LOC_Os03g01520	1.23753	Expressed protein	10	3	5	2
LOC_Os02g16010	5.64101	Reverse transcriptase	1	3	4	3
LOC_Os01g51670	1.25735	Expressed protein		3		1
LOC_Os03g19427	2.31714	Nicotianamine synthase protein	14	2	4	3
LOC_Os05g08910	3.08891	Expressed protein	4	2	4	4
LOC_Os01g11730	1.03913	GDSL-like Lipase/Acylhydrolase	4	2	2	3
LOC_Os01g64949	3.26541	Expressed protein	3	2	3	2
LOC_Os04g30240	1.30392	Wall-associated receptor kinase 2 , OsWAK60	2	2		3
LOC_Os01g63393	2.79313	Expressed protein	1	2	3	4
LOC_Os08g22380	3.64419	Retroviral aspartyl protease	1	2	3
LOC_Os04g12960	10	UDP-glucoronosyl and UDP-glucosyl transferase		2	4	1
LOC_Os06g40240	3.05427	Reverse transcriptase	1	1	3	5
LOC_Os03g22130	3.13257	Expressed protein	1	1	3	4
LOC_Os11g34600	2.15408	Reverse transcriptase	1	1	1	2
LOC_Os08g07340	1.87974	NB-ARC domain	1	1	1	1
LOC_Os08g09060	1.05761	Germin-like protein 8-10, OsGLP8-10; OsRGLP2		1	6	1
LOC_Os11g04030	1.00785	Sugar (and other) transporter		1	5	2
LOC_Os07g17250	1.03866	NB-ARC domain		1	3	3
LOC_Os01g11720	2.04727	Plant transposase		1	1	8
LOC_Os02g47470	2.07551	Cytochrome P450		1	1	1
LOC_Os12g41710	1.14737	Protein tyrosine kinase;; Protein kinase domain		1	1
LOC_Os06g09950	1.13124	Expressed protein	19	8	8	3
LOC_Os10g33490	4.05575	Trypsin-like peptidase domain	5	3	4	3
LOC_Os06g26080	10	Expressed protein	8	2	3	2
LOC_Os10g11100	10	Expressed protein	7	2	4	2
LOC_Os05g30700	1.66681	Exo70 exocyst complex subunit	3	2	6	3
LOC_Os07g13790	1.43073	Expressed protein	3	2	2	1
LOC_Os01g33900	10	expressed protein	24	1	4
LOC_Os04g29790	1.0697	Wall-associated receptor kinase, OsWAK40	9	1	1	3
LOC_Os07g11980	5.99467	Expressed protein	7	1	1	4
LOC_Os11g43990	1.29946	Expressed protein	6	1	3	5
LOC_Os01g16200	2.46946	Serpin (serine protease inhibitor)	4	1	1	2
LOC_Os10g33500	7.02007	Trypsin-like peptidase domain	3	1	2	3
LOC_Os04g43090	10	Expressed protein	3	1	1
LOC_Os08g16580	1.08152	Leucine rich repea	1	1	3	4
LOC_Os11g32780	1.02782	Expressed protein	1	1	2	3
LOC_Os10g41330	3.03168	Ethylene-responsive transcription factor ERF105	1	1	1
LOC_Os04g06500	1.97265	Domain of unknown function		1	3	3
LOC_Os04g18770	4.71364	Reverse transcriptase		1	2	2
LOC_Os05g28100	10	Plant transposon protein		1		1
LOC_Os06g32910	2.3073	Cys-rich domain containing protein, Cell number regulator 4	6		1	3
LOC_Os08g39240	1.42886	Wall-associated receptor kinase 3, OsWAK76	3		7	1
LOC_Os12g03630	1.25689	Plant organelle RNA recognition domain	2
LOC_Os11g45190	1.84499	NB-ARC domain	1		6	3
LOC_Os11g45060	1.03551	NB-ARC domain	1		4	3
LOC_Os06g36450	1.9761	Ferroportin1 (FPN1)	1		1	3
LOC_Os06g20150	1.0355	Peroxidase	1			4
LOC_Os01g44120	1.57151	Expressed protein	1			3
LOC_Os10g05560	1.94657	Expressed protein	1			3
LOC_Os02g18540	1.12261	Cell number regulator 10	1			2
LOC_Os04g29680	1.79381	Wall-associated receptor kinase 2, OsWAK38	1			2
LOC_Os02g35970	1.41648	NPH3 family, CPT1			2	2
LOC_Os01g68740	1.16947	Expressed protein			2	2
LOC_Os03g02470	10	Protein of unknown function (DUF3778)			1	3
LOC_Os08g29660	1.25361	WRKY DNA -binding domain, OsWRKY69			1	1
LOC_Os05g08920	1.94497	Expressed protein			1
LOC_Os09g35010	3.91533	Dehydration-responsive element-binding protein 1B, OsDREB1B				3
LOC_Os07g05790	10	Reverse transcriptase				3
LOC_Os12g34390	2.71101	Domain of unknown function				2
LOC_Os01g02830	1.10357	Protein kinase domain				2
LOC_Os07g24820	3.48531	Expressed protein				1
LOC_Os11g45990	1.13519	von Willebrand factor type A domain				1
LOC_Os11g44960	5.13699	NB-ARC domain
LOC_Os04g30330	1.36227	Wall-associated receptor kinase-like 2, OsWAK59
LOC_Os08g28390	3.34346	Reverse transcriptase	16	8	12
LOC_Os03g39930	4.45169	Protein of unknown function	5	8	9	1
LOC_Os03g18779	10	Expressed protein	11	7	9
LOC_Os04g45890	1.29723	Zinc knuckle	2	5	5	2
LOC_Os08g28350	1.00559	Transposase family tnp2	4	3	5
LOC_Os05g28740	1.14798	Universal stress protein family	2	3	5	2
LOC_Os01g11860	1.05635	DJ-1/PfpI family		3	7	3
LOC_Os02g06940	5.41639	Cleavage and polyadenylation specificity factor subunit 2		3	3	3
LOC_Os02g28180	2.88675	MULE transposase domain;; FAR1 DNA-binding domain	21	5	12
LOC_Os08g04580	7.12545	Expressed protein	7	5	6	2
LOC_Os11g36160	1.2537	Leucine rich repeat	7	4	5	2
LOC_Os03g02460	1.98282	short chain dehydrogenase	1	4	4	1
LOC_Os02g58360	1.06551	Expressed protein	7	3	7
LOC_Os11g11550	1.21795	NB-ARC domain	5	3	7	1
LOC_Os12g02140	10	Expressed protein	2	3	3	5
LOC_Os01g35330	4.15836	Expressed protein	2	3	3	3
LOC_Os11g40820	1.71832	Reverse transcriptase	1	3	6	1
LOC_Os09g14810	1.1822	Retrotransposon gag protein		3	3	2
LOC_Os02g37330	1.10974	Expressed protein		3		1
LOC_Os11g12320	1.04489	NB-ARC domain	3	2	8	2
LOC_Os04g17660	2.58911	Rhodanese-like domain	3	2	2	4
LOC_Os05g08890	1.72429	MuDR family transposase	3	2	2	1
LOC_Os04g06900	2.52352	Domain of unknown function	1	2	3	4
LOC_Os08g10310	1.18481	Protein tyrosine kinase		2	2	7
LOC_Os08g05010	2.58667	Expressed protein	13	6	8	1
LOC_Os04g58810	2.44731	CAF1 family ribonuclease	3	6	6	1
LOC_Os01g49750	4.78946	Expressed protein	17	4	6
LOC_Os11g31660	1.35368	Expressed protein	5	4	6	2
LOC_Os04g27096	2.35071	Expressed protein	3	4	6	1
LOC_Os01g15220	10	Expressed protein	5	3	5	1
LOC_Os07g34410	1.65495	Reverse transcriptase	4	3	7
LOC_Os03g43100	10	Expressed protein	2	3	6	2
LOC_Os03g55540	1.16559	C2H2-type zinc finger	2	3	5
LOC_Os02g53240	3.77213	Expressed protein	1	3	3	9
LOC_Os02g06580	2.09038	Formin Homology 2 Domain	12	2	5	2
LOC_Os03g04760	2.67641	Myb/SANT-like DNA-binding domain	11	2	4
LOC_Os02g48200	1.80392	Protein tyrosine kinase	10	2	8	1
LOC_Os11g29920	1.98415	NB-ARC domain	9	2	8	2
LOC_Os08g14880	1.21741	FAR1 DNA-binding domain	7	2	4	4
LOC_Os11g31630	6.89875	Expressed protein	3	2	4	2
LOC_Os12g36750	1.52646	GDSL/SGNH-like Acyl-Esterase family	2	2	3	3
LOC_Os11g41410	1.19591	Myb/SANT-like DNA-binding domain	2	2		6
LOC_Os11g17954	5.14847	No apical meristem-associated C-terminal domain	1	2	7	3
LOC_Os11g42970	1.2672	CASP-like protein 1U2	1	2	6
LOC_Os07g13770	1.08009	UDP-glucoronosyl and UDP-glucosyl transferase		2	6	12
LOC_Os02g37300	1.81706	Heavy-metal-associated domain		2	4	3
LOC_Os07g46846	2.49562	NAD dependent epimerase/dehydratase family		2	4	3
LOC_Os06g20740	2.17386	Expressed protein		2	4	1
LOC_Os01g28790	2.26876	Proline-rich nuclear receptor coactivator motif		2	3	5
LOC_Os08g28360	2.61793	Expressed protein		2	3	2
LOC_Os01g02780	1.69794	Protein kinase domain		2	2	3
LOC_Os11g47000	1.68935	Leucine rich repea		2	2	1
LOC_Os06g39080	2.44987	UDP-glucoronosyl and UDP-glucosyl transferase	13	1	8	1
LOC_Os01g33762	1.18131	Expressed protein	10	1	3	3
LOC_Os04g09350	1.06812	Expressed protein	9	1	1	3
LOC_Os11g28104	2.03764	Protein tyrosine kinase	4	1	2	4
LOC_Os11g35300	10	Expressed protein	3	1	3	4
LOC_Os11g14480	1.39828	Ankyrin repeats	3	1	3	2
LOC_Os05g36060	6.93712	Serine/threonine-protein phosphatase 7	2	1	1	1
LOC_Os04g58850	1.39076	Late embryogenesis abundant protein	1	1	5	1
LOC_Os06g15750	2.30564	NB-ARC domain	1	1	3	1
LOC_Os06g32990	1.50871	Peroxidase	1	1	3	1
LOC_Os08g08700	1.13459	Ubiquitin family protein	1	1	1	4
LOC_Os07g08270	4.03151	Domain of unknown function	1	1	1	3
LOC_Os06g22925	1.7101	Cysteine-rich antifungal protein 2, defensin-like		1	4
LOC_Os02g15350	10	Dof domain, zinc finger,RPBF; OsDof3; OsDof-10; OsDof7		1	3	2
LOC_Os11g36000	1.29724	Leucine rich repeat N-terminal domain		1	3	1
LOC_Os02g52730	5.84002	Nitrite and sulphite reductase 4Fe-4S domain		1	2	8
LOC_Os11g35540	1.47604	Expressed protein		1	2	5
LOC_Os07g34260	1.75969	Chalcone and stilbene synthases		1	1	4
LOC_Os10g29390	2.30197	BTB/POZ domain		1	1	2
LOC_Os07g06834	8.60353	Protein of unknown function (DUF3778)		1	1	2
LOC_Os06g33610	1.42352	Cyclic nucleotide-gated ion channel 1		1	1	1
LOC_Os10g09320	10	Expressed protein	17	6	9
LOC_Os10g10880	10	Myb/SANT-like DNA-binding domain	18	5	11	1
LOC_Os03g22655	6.05472	Tub family	10	5	6	2
LOC_Os02g53840	2.21414	Peptidase inhibitor I9	12	4	5	1
LOC_Os05g25950	1.40845	Cyclin	9	4	6	4
LOC_Os01g67810	1.30161	Exo70 exocyst complex subunit	12	3	3	1
LOC_Os12g15780	10	Reverse transcriptase	4	3	6	1
LOC_Os07g32700	7.00435	Expressed protein	4	3	6
LOC_Os08g11190	2.90503	Expressed protein	3	3	12	1
LOC_Os11g03820	1.35519	Plant organelle RNA recognition domain	1	3	7	2
LOC_Os06g31300	2.19615	PPR repeat family		3	6	1
LOC_Os06g09310	1.70427	Ring finger domain	8	2	6	1
LOC_Os06g48270	10	Expressed protein	8	2	5	1
LOC_Os07g32710	4.16296	Expressed protein	3	2	8
LOC_Os03g14820	5.73608	Expressed protein	3	2	2	4
LOC_Os03g25510	3.33296	Domain of unknown function (DUF834)	2	2	2	2
LOC_Os01g40070	1.05069	DDE superfamily endonuclease	1	2	4	3
LOC_Os02g36940	1.0544	Cell number regulator 2, OsFWL2	9	1	1	2
LOC_Os05g42360	1.37156	Expressed protein	8	1	2	3
LOC_Os02g45710	1.51794	E3 ubiquitin-protein ligase RHA2B	8	1	1	2
LOC_Os01g08530	3.00978	Expressed protein	6	1	2	4
LOC_Os12g02160	2.51827	Protein of unknown function	4	1	3	6
LOC_Os07g01960	10	Expressed protein	4	1	3
LOC_Os01g56240	1.90488	Auxin responsive protein,OsSAUR2	4	1	1	2
LOC_Os04g01850	2.98176	Ulp1 protease family	3	1	3	3
LOC_Os09g17329	1.24137	Ankyrin repeats	3	1	1
LOC_Os05g46760	1.58499	Mitogen-activated protein kinase kinase kinase 17	2	1	3	3
LOC_Os07g43800	1.4997	EF-hand domain	2	1	3	3
LOC_Os12g35610	1.03629	Ferric reductase NAD binding domain	1	1	1	1
LOC_Os09g26620	1.35484	Dormancy/auxin associated protein	1	1	1
LOC_Os10g29400	4.71587	Myb/SANT-like DNA-binding domain		1	4	4
LOC_Os08g31580	1.54437	Ethylene-responsive transcription factor		1	3	4
LOC_Os02g54790	6.79692	Polypyrimidine tract-binding protein homolog 3		1	3	2
LOC_Os05g08860	1.90998	Expressed protein		1	2	6
LOC_Os08g34580	1.12991	OsTPS1		1	2	2
LOC_Os06g15110	1.89304	Expressed protein		1	1	2
LOC_Os01g57599	1.46141	zinc-binding in reverse transcriptase		1	1	1
LOC_Os07g13390	10	Serine/threonine-protein phosphatase 7	12			5
LOC_Os02g11720	1.43203	Serine aminopeptidase	11
LOC_Os04g41960	1.1695	N-terminal domain of oxidoreductase	10		2	1
LOC_Os11g34624	2.34671	Protein tyrosine kinase	7
LOC_Os01g09220	2.8816	DDE superfamily endonuclease	5			3
LOC_Os12g02210	4.3082	Probable E3 ubiquitin-protein ligase	4		4
LOC_Os06g22919	1.047	Glycosyl hydrolases family 16	4			1
LOC_Os05g34490	10	Expressed protein	3		1	1
LOC_Os12g24050	9.52407	Thiosulfate sulfurtransferase 18	3
LOC_Os03g58320	1.65954	Tryptophan synthase alpha chain	2		3
LOC_Os02g37680	4.03828	DDE superfamily endonuclease	2		2
LOC_Os08g11200	3.33333	Reverse transcriptase-like	2		1	4
LOC_Os02g44720	1.48466	Expressed protein	2		1	1
LOC_Os07g01904	2.41035	Expressed protein	2			6
LOC_Os11g03840	2.7616	Protein kinase domain	2			4
LOC_Os06g36410	7.40035	Expressed protein	2			3
LOC_Os08g38800	3.21304	Myb/SANT-like DNA-binding domain	2			2
LOC_Os08g09010	1.01809	Germin-like protein 8-7 , OsGLP8-7; GER6	1		3	4
LOC_Os03g60840	1.16391	Bowman-Birk serine protease inhibitor family	1		2	5
LOC_Os07g32680	3.37702	Expressed protein	1		2	5
LOC_Os02g52990	1.23964	Auxin responsive protein, OsSAUR12	1		2	3
LOC_Os08g31980	1.38763	trehalose-6-phosphate synthase	1		1	5
LOC_Os07g10850	3.79102	Reverse transcriptase	1			8
LOC_Os08g26720	1.12344	Expressed protein	1			6
LOC_Os12g14699	2.52223	Protein kinase domain	1			6
LOC_Os09g16780	1.0832	Plant transposase	1			4
LOC_Os03g29150	1.3082	3-beta hydroxysteroid dehydrogenase/isomerase family	1			2
LOC_Os12g04980	2.12292	Meiotic recombination protein, OsDMC1A; DMC1A	1			2
LOC_Os01g12160	1.07455	Jasmonic acid-amido synthetase JAR2, OsJAR2; OsGH3.3; OsGH3-3	1
LOC_Os03g08624	1.27349	NAD dependent epimerase/dehydratase family			4	3
LOC_Os01g50590	14.4281	Cytochrome P450			3	1
LOC_Os11g41780	10	Transposase family tnp2			3	1
LOC_Os11g10470	1.29045	Expressed protein			2	3
LOC_Os05g39790	6.70375	FAR1 DNA-binding domain			2	1
LOC_Os04g44110	1.65547	IAA-amino acid hydrolase ILR1-like 5			1	5
LOC_Os08g07100	1.87354	Terpene synthase family			1	5
LOC_Os10g05820	1.36284	Proline-rich protein 4			1	4
LOC_Os08g40520	1.59247	Lateral organ boundaries (LOB) domain			1	4
LOC_Os07g12000	5.46834	Reverse transcriptase			1	3
LOC_Os12g24020	1.05329	Rhodanese-like domain			1	2
LOC_Os01g15100	1.24572	Domain of unknown function			1	1
LOC_Os03g31560	10	PIF1-like helicase			1	1
LOC_Os04g52600	1.02799	Probable LRR receptor-like serine/threonine-protein kinase , SHR5				9
LOC_Os05g36240	10	Expressed protein				7
LOC_Os09g25070	1.33834	WRKY DNA -binding domain, OsWRKY62				7
LOC_Os09g36680	1.91345	Ribonuclease T2 family				6
LOC_Os06g48500	1.23722	Expressed protein				5
LOC_Os06g03810	1.95105	Expressed protein				4
LOC_Os03g61150	1.32521	Expressed protein				4
LOC_Os11g10710	1.8594	Protein tyrosine kinase				4
LOC_Os10g05490	1.84899	Cytochrome P450				3
LOC_Os01g52594	1.03944	Expressed protein				3
LOC_Os12g12130	1.2837	Leucine rich repea				3
LOC_Os11g45050	3.13665	NB-ARC domain				3
LOC_Os11g47220	1.85786	Reverse transcriptase				3
LOC_Os06g33120	1.42507	Expressed protein				2
LOC_Os06g19260	1.17024	Domain of unknown function				2
LOC_Os02g16280	1.14661	Expressed protein				2
LOC_Os01g06882	1.88106	Expressed protein				2
LOC_Os05g08900	1.8167	Expressed protein				1
LOC_Os07g01970	10	Retrotransposon gag protein				1
LOC_Os05g23950	1.17812	TRAF-type zinc finger				1
LOC_Os07g05840	9.03378	Expressed protein
LOC_Os07g25060	2.82046	Expressed protein
LOC_Os11g41770	10	Expressed protein
LOC_Os04g58420	1.23653	Mlo family

## Sheet: Table S6
Table S6. List of the genes specifically up-regulated in the OE-7 line under salt stress conditions.
Gene Name	Function Annotation
LOC_Os08g44590	2OG-Fe(II) oxygenase superfamily
LOC_Os03g06190	3'-6' exonuclease
LOC_Os01g66100	3OG-Fe(II) oxygenase superfamily
LOC_Os06g28050	4Fe-4S single cluster domain of Ferredoxin
LOC_Os04g57180	4OG-Fe(II) oxygenase superfamily
LOC_Os09g19980	50S ribosome-binding GTPase
LOC_Os03g44530	51S ribosome-binding GTPase
LOC_Os11g26030	52S ribosome-binding GTPase
LOC_Os08g10649	53S ribosome-binding GTPase
LOC_Os06g07941	5OG-Fe(II) oxygenase superfamily
LOC_Os06g14400	6OG-Fe(II) oxygenase superfamily
LOC_Os09g27750	7OG-Fe(II) oxygenase superfamily
LOC_Os01g39860	8OG-Fe(II) oxygenase superfamily
LOC_Os02g47510	9-cis-epoxycarotenoid dioxygenase NCED1,OsNCED1
LOC_Os02g41954	9OG-Fe(II) oxygenase superfamily
LOC_Os01g52030	A20-like zinc finger
LOC_Os12g12850	AAA domain (Cdc48 subfamily)
LOC_Os01g56400	ABC transporter
LOC_Os06g36650	ABC transporter
LOC_Os12g13720	ABC-2 type transporter
LOC_Os03g10810	Acetyltransferase (GNAT) family
LOC_Os08g42100	ACT domain;; ACT domain
LOC_Os12g05650	ACT domain;; ACT domain
LOC_Os06g02490	Acyl CoA binding protein
LOC_Os06g15390	Acylphosphatase
LOC_Os01g51980	Allinase;; Alliinase EGF-like domain
LOC_Os01g25360	Alpha/beta hydrolase family
LOC_Os02g32970	alpha/beta hydrolase fold
LOC_Os02g21300	Alternative oxidase
LOC_Os11g04980	AMP-binding enzyme
LOC_Os09g31200	AN2-like Zinc finger
LOC_Os07g33200	Ankyrin repea
LOC_Os01g61990	Ankyrin repeats (5 copies)
LOC_Os09g17329	Ankyrin repeats (6 copies)
LOC_Os03g27080	Ankyrin repeats (7 copies)
LOC_Os03g55330	Ankyrin repeats (many copies)
LOC_Os12g02660	Ankyrin repeats (many copies)
LOC_Os08g42560	Anticodon binding domain
LOC_Os02g42585	AP2 domain, OsERF141
LOC_Os04g32790	AP2 domain, OsERF82
LOC_Os02g43790	AP2 domain, OsBIERF3, OsERF91
LOC_Os06g03670	AP2 domain, OsDREB1C, OsERF26
LOC_Os04g32620	AP2 domain, OsRap2.6, OsERF101
LOC_Os03g08470	Ethylene-responsive transcription factor 1,OsERF62
LOC_Os02g55380	Ethylene-responsive transcription factor ERF003, OsERF3
LOC_Os06g08340	Ethylene-responsive transcription factor ERF002, OsERF2
LOC_Os02g32140	Ethylene-responsive transcription factor ERF113, OsERF107
LOC_Os05g29810	Ethylene-responsive transcription factor RAP2-3, OsERF61
LOC_Os03g09170	Ethylene-responsive transcription factor RAP2-4, OsERF47
LOC_Os08g43750	Arabidopsis protein of unknown function
LOC_Os10g28350	ARD/ARD' family;; Cupin domain
LOC_Os01g58890	Aspartic acid proteinase inhibito
LOC_Os10g41060	Auxin canalisation
LOC_Os07g24000	AWPM-19-like family
LOC_Os04g43090	B3 domain-containing protein
LOC_Os04g41560	B-box zinc finger
LOC_Os09g30466	Beta-lactamase superfamily domain
LOC_Os01g03360	Bowman-Birk serine protease inhibitor family
LOC_Os04g53170	Bromodomain
LOC_Os01g59760	bZIP transcription factor, OsbZIP09
LOC_Os02g52780	bZIP transcription factor, OsbZIP23
LOC_Os07g48660	bZIP transcription factor, OsbZIP62
LOC_Os03g60560	C2H2-type zinc finger
LOC_Os03g60570	C2H3-type zinc finger
LOC_Os03g32230	C2H4-type zinc finger
LOC_Os01g72210	Calcium-dependent channel, 7TM region
LOC_Os04g43200	Caleosin related protein
LOC_Os05g32710	Carbohydrate-binding module 48
LOC_Os02g12760	CASP-like protein 2D1
LOC_Os03g42020	Cation transporting ATPase, C-terminu
LOC_Os03g17520	CDP-alcohol phosphatidyltransferase
LOC_Os11g02600	Cellulase (glycosyl hydrolase family 5)
LOC_Os10g34360	Chalcone and stilbene synthases, N-terminal domain
LOC_Os01g18400	Chitinase class I, Chitinase 10
LOC_Os03g30470	Chitinase class I, Chitinase 13
LOC_Os04g41680	Chitinase class I, Chitinase 5
LOC_Os05g33140	Chitinase class I, Chitinase 9
LOC_Os06g51050	Chitinase class I, Chitinase 7
LOC_Os06g51060	Chitinase class I, Chitinase 1
LOC_Os01g52240	Chlorophyll A-B binding protein
LOC_Os03g39610	Chlorophyll A-B binding protein
LOC_Os04g38410	Chlorophyll A-B binding protein
LOC_Os06g21590	Chlorophyll A-B binding protein
LOC_Os07g37240	Chlorophyll A-B binding protein
LOC_Os07g37550	Chlorophyll A-B binding protein
LOC_Os07g38960	Chlorophyll A-B binding protein
LOC_Os11g13890	Chlorophyll A-B binding protein
LOC_Os10g41480	Class-II DAHP synthetase family
LOC_Os02g42290	Clp protease
LOC_Os05g09650	Coenzyme Q (ubiquinone) biosynthesis protein Coq4
LOC_Os02g44470	Cofilin/tropomyosin-type actin-binding protein
LOC_Os07g20170	Cofilin/tropomyosin-type actin-binding protein
LOC_Os08g14070	Complex 1 protein (LYR family)
LOC_Os03g52640	Conserved hypothetical protein 95
LOC_Os06g23114	Copper amine oxidase, enzyme domain
LOC_Os05g18294	CRAL/TRIO domain
LOC_Os01g28500	Cysteine-rich secretory protein family
LOC_Os03g20570	Cytidine and deoxycytidylate deaminase zinc-binding region
LOC_Os10g35870	Cytochrome b5-like Heme/Steroid binding domain
LOC_Os03g07250	Cytochrome P450
LOC_Os03g39650	Cytochrome P450
LOC_Os04g48210	Cytochrome P450
LOC_Os05g12040	Cytochrome P450
LOC_Os06g37224	Cytochrome P450
LOC_Os06g43370	Cytochrome P450
LOC_Os07g29960	Cytochrome P450
LOC_Os07g48330	Cytochrome P450
LOC_Os08g36860	Cytochrome P450
LOC_Os08g43440	Cytochrome P450
LOC_Os10g38090	Cytochrome P450
LOC_Os11g18570	Cytochrome P450
LOC_Os11g29720	Cytochrome P450
LOC_Os09g35020	Dehydration-responsive element-binding protein 1H
LOC_Os11g26780	Dehydrin
LOC_Os11g26570	Dehydrin Rab16B
LOC_Os01g65350	Deoxynucleoside kinase
LOC_Os08g44210	Dihydroneopterin aldolase
LOC_Os07g44280	Dirigent-like protein
LOC_Os01g65560	DNA repair RAD52-like protein 1
LOC_Os06g17410	Dof domain, zinc finger
LOC_Os07g48570	Dof domain, zinc finger
LOC_Os02g54790	Domain of unknown function (DUF3355)
LOC_Os12g12190	Domain of unknown function (DUF3355)
LOC_Os04g07110	Domain of unknown function (DUF4220)
LOC_Os01g19880	Domain of unknown function (DUF4228)
LOC_Os06g11830	Domain of unknown function (DUF4371
LOC_Os05g14500	Domain of unknown function (DUF4371)
LOC_Os07g15340	Domain of unknown function (DUF4371)
LOC_Os05g50640	Domain of unknown function (DUF4413)
LOC_Os04g40070	Domain of unknown function (DUF4782
LOC_Os07g09384	Domain of unknown function (DUF569)
LOC_Os12g18340	Domain of unknown function (DUF834)
LOC_Os01g57020	Domain of unknown function (DUF966)
LOC_Os08g29530	Double-stranded RNA binding motif
LOC_Os03g37100	DTW domain
LOC_Os03g55840	DYW family of nucleic acid deaminases
LOC_Os07g05560	DYW family of nucleic acid deaminases
LOC_Os07g20420	DYW family of nucleic acid deaminases
LOC_Os07g12900	E1-E3 ATPase
LOC_Os10g30850	E3 ubiquitin-protein ligase AIRP2, OsHCI1
LOC_Os10g35670	E3 ubiquitin-protein ligase AIRP2
LOC_Os02g33590	E3 ubiquitin-protein ligase PUB23
LOC_Os07g43740	E3 ubiquitin-protein ligase RING1-like
LOC_Os05g02130	E3 ubiquitin-protein ligase XB3
LOC_Os01g72530	EF hand domain protein
LOC_Os03g29770	EF hand domain protein
LOC_Os04g51240	EF hand domain protein
LOC_Os05g50180	EF hand domain protein
LOC_Os09g30490	EF hand domain protein
LOC_Os02g03020	EF-hand domain pair
LOC_Os01g58690	Endonuclease/Exonuclease/phosphatase family
LOC_Os12g24790	Endonuclease/Exonuclease/phosphatase family
LOC_Os06g04510	Enolase, C-terminal TIM barrel domain
LOC_Os06g08600	Enoyl-(Acyl carrier protein) reductase
LOC_Os07g46830	Enoyl-(Acyl carrier protein) reductase
LOC_Os01g18630	Eukaryotic aspartyl protease
LOC_Os05g04630	Eukaryotic aspartyl protease
LOC_Os01g16910	Eukaryotic porin
LOC_Os08g34020	Exostosin family
LOC_Os02g14090	FAD binding domain
LOC_Os02g41550	FAD binding domain of DNA photolyase
LOC_Os01g41160	FAD dependent oxidoreductase
LOC_Os07g06080	FAD dependent oxidoreductase
LOC_Os12g35890	FAD dependent oxidoreductase
LOC_Os04g48930	FAD-binding domain
LOC_Os02g11070	FAE1/Type III polyketide synthase-like protein
LOC_Os03g03370	Fatty acid hydroxylase superfamily
LOC_Os02g29150	FBD;; F-box domain
LOC_Os08g09710	F-box domain
LOC_Os08g09910	F-box domain
LOC_Os10g03730	F-box domain
LOC_Os11g09478	F-box domain
LOC_Os11g10240	F-box domain
LOC_Os11g10370	F-box domain
LOC_Os11g10400	F-box domain
LOC_Os10g03780	F-box domain;; F-box-like
LOC_Os02g15160	F-box-like
LOC_Os07g07520	F-box-like;; F-box domain
LOC_Os07g23900	F-box-like;; F-box domain
LOC_Os10g05540	F-box-like;; F-box domain
LOC_Os04g57560	OsPAO5
LOC_Os01g27050	Flavin-binding monooxygenase-like
LOC_Os04g21350	Flowering-promoting factor 1-like protein 4
LOC_Os02g34760	gag-polypeptide of LTR copia-type
LOC_Os06g38480	gag-polypeptide of LTR copia-type
LOC_Os06g48960	Gamma-glutamyl cyclotransferase, AIG2-like
LOC_Os01g05820	Gamma-glutamyltranspeptidase
LOC_Os03g03810	Gamma-thionin family
LOC_Os05g51670	GDP-mannose 4,6 dehydratase
LOC_Os03g38350	GDSL esterase/lipase
LOC_Os01g11620	GDSL-like Lipase/Acylhydrolase
LOC_Os06g47910	GDSL-like Lipase/Acylhydrolase
LOC_Os06g48940	GHMP kinases N terminal domain
LOC_Os01g55240	Gibberellin 2-beta-dioxygenase,OsGA2ox3
LOC_Os05g35690	Gibberellin-regulated protein 3
LOC_Os02g38840	Glucose-6-phosphate dehydrogenase, C-terminal domain
LOC_Os03g29950	Glucose-7-phosphate dehydrogenase, C-terminal domain
LOC_Os04g40874	Glucose-8-phosphate dehydrogenase, C-terminal domain
LOC_Os11g43520	Glutaredoxin
LOC_Os01g49720	Glutathione S-transferase, N-terminal domain
LOC_Os05g02530	Glutathione S-transferase, N-terminal domain
LOC_Os12g02960	Glutathione S-transferase, N-terminal domain
LOC_Os11g40590	Glycine-rich domain-containing protein-like
LOC_Os04g35790	Glycolipid transfer protein (GLTP)
LOC_Os04g39864	Glycosyl hydrolase family 1
LOC_Os09g33690	Glycosyl hydrolase family 1
LOC_Os05g45860	Glycosyl hydrolases family 17
LOC_Os07g35510	Glycosyl hydrolases family 17
LOC_Os05g15880	Glycosyl hydrolases family 18
LOC_Os02g54820	Glycosyltransferase family 20
LOC_Os08g09250	Glyoxalase/Bleomycin resistance protein
LOC_Os10g38050	GMC oxidoreductase;; GMC oxidoreductase
LOC_Os08g23730	GMP synthase C terminal domain
LOC_Os12g29400	GRAM domain
LOC_Os11g04570	GRAS domain family
LOC_Os10g41230	HD-ZIP protein N terminus
LOC_Os02g37160	Heavy metal-associated isoprenylated plant protein 47
LOC_Os09g09930	Heavy metal-associated isoprenylated plant protein 47
LOC_Os09g37920	Helicase C-terminal domain;; DEAD_2
LOC_Os01g13570	Histidine phosphatase superfamily
LOC_Os01g47190	Histidine phosphatase superfamily
LOC_Os11g05260	Histidine phosphatase superfamily
LOC_Os11g09418	Histone deacetylase domain
LOC_Os03g14669	Histone-like transcription factor
LOC_Os02g43330	Homeobox associated leucine zipper
LOC_Os03g10210	Homeobox domain
LOC_Os07g48560	Homeobox domain
LOC_Os01g08860	Hsp20/alpha crystallin family
LOC_Os03g21460	Hydroxyacylglutathione hydrolase C-terminus
LOC_Os09g25190	IBR domain, a half RING-finger domain
LOC_Os07g37640	IKI3 family
LOC_Os11g37200	Inhibitor of apoptosis-promoting Bax1
LOC_Os03g52810	Integrase core domain
LOC_Os05g06510	Iron-Sulfur binding protein C termina
LOC_Os07g34520	Isocitrate lyase family
LOC_Os04g26320	Jacalin-like lectin domain
LOC_Os02g36924	K-box region;
LOC_Os06g39370	Kelch motif;; Kelch motif;; Galactose oxidase, central domain
LOC_Os10g27470	KH domain;; KH domain
LOC_Os08g33720	lactate/malate dehydrogenase
LOC_Os04g49980	Late embryogenesis abundant (LEA) group 1
LOC_Os03g20680	Late embryogenesis abundant protein
LOC_Os12g32290	Late embryogenesis abundant protein
LOC_Os02g48210	Legume lectin domain
LOC_Os03g56160	Legume lectin domain
LOC_Os04g44900	Legume lectin domain
LOC_Os04g44910	Legume lectin domain
LOC_Os07g03810	Legume lectin domain
LOC_Os07g03820	Legume lectin domain
LOC_Os07g04040	Legume lectin domain
LOC_Os07g15940	Legume lectin domain
LOC_Os08g03070	Legume lectin domain
LOC_Os08g24770	Legume lectin domain
LOC_Os01g06920	Leucine Rich repeat
LOC_Os01g65920	Leucine Rich repeat
LOC_Os02g06250	Leucine Rich repeat
LOC_Os02g11930	Leucine Rich repeat
LOC_Os02g11980	Leucine Rich repeat
LOC_Os02g12030	Leucine Rich repeat
LOC_Os02g17400	Leucine Rich repeat
LOC_Os06g38340	Leucine Rich repeat
LOC_Os11g47240	Leucine Rich repeat
LOC_Os12g12130	Leucine Rich repeat
LOC_Os03g02410	L-fucokinase;; GHMP kinases N terminal domain
LOC_Os11g09010	Lipase
LOC_Os01g56450	LURP-one-related
LOC_Os03g60220	LURP-one-related
LOC_Os06g43250	Lysine methyltransferase
LOC_Os07g38220	Lysine methyltransferase
LOC_Os10g38040	LysM domain
LOC_Os07g05650	MAGE family
LOC_Os02g13560	Major Facilitator Superfamily
LOC_Os11g04150	Major Facilitator Superfamily
LOC_Os03g64150	MatE
LOC_Os12g42130	MatE
LOC_Os04g43550	MazG-like family
LOC_Os07g32590	Metallopeptidase family M24
LOC_Os05g11320	Metallothionein-like protein 3B
LOC_Os09g25290	Methyladenine glycosylase
LOC_Os05g47540	Methyltransferase domain
LOC_Os07g44640	Methyltransferase domain
LOC_Os01g57082	Middle or third domain of peptidase_M16
LOC_Os04g37600	Mitochondrial carrier protein
LOC_Os01g56460	Mitochondrial glycoprotein
LOC_Os05g38210	Mitochondrial glycoprotein
LOC_Os08g34130	Mitochondrial glycoprotein
LOC_Os12g04010	Mpp10 protein
LOC_Os03g57149	mTERF
LOC_Os07g39430	mTERF
LOC_Os11g10040	mTERF
LOC_Os06g01290	mttA/Hcf106 family
LOC_Os03g20890	MuDR family transposase
LOC_Os09g09540	MuDR family transposase
LOC_Os01g62490	Multicopper oxidase
LOC_Os01g62600	Multicopper oxidase
LOC_Os03g16610	Multicopper oxidase
LOC_Os06g37150	Multicopper oxidase
LOC_Os02g04640	MYB-CC type transfactor, OsPHR3
LOC_Os01g64360	Myb-like DNA-binding domain
LOC_Os09g31454	Myb-like DNA-binding domain
LOC_Os12g07640	Myb-like DNA-binding domain, OsMYB2
LOC_Os02g41510	MYB30, Transcription factor, OsMYB30
LOC_Os07g41060	NAD dependent epimerase/dehydratase family
LOC_Os09g31498	NAD dependent epimerase/dehydratase family
LOC_Os04g59630	NAD(P)-binding Rossmann-like domain
LOC_Os02g35310	NADH:flavin oxidoreductase / NADH oxidase family
LOC_Os01g05620	NB-ARC domain
LOC_Os03g63150	NB-ARC domain
LOC_Os03g63200	NB-ARC domain
LOC_Os04g02450	NB-ARC domain
LOC_Os04g12830	NB-ARC domain
LOC_Os04g46300	NB-ARC domain
LOC_Os06g06380	NB-ARC domain
LOC_Os06g41670	NB-ARC domain
LOC_Os11g39330	NB-ARC domain
LOC_Os12g10710	NB-ARC domain
LOC_Os05g49300	NifU-like N terminal domain
LOC_Os10g42320	NMD3 family
LOC_Os01g01430	No apical meristem (NAM) protein, ONAC16
LOC_Os02g36880	No apical meristem (NAM) protein, OMTN1, OsNAC1
LOC_Os11g03300	No apical meristem (NAM) protein, OsNAC10
LOC_Os12g03040	No apical meristem (NAM) protein, ONAC131
LOC_Os08g15149	non-haem dioxygenase in morphine synthesis N-terminal
LOC_Os04g40100	NPH3 family
LOC_Os03g58640	N-terminal region of micro-spherule protein
LOC_Os04g38620	Nucleosome assembly protein (NAP)
LOC_Os03g63280	Nucleotide-diphospho-sugar transferase
LOC_Os05g50380	Nucleotidyl transferase
LOC_Os09g12660	Nucleotidyl transferase
LOC_Os11g06680	NYN domain
LOC_Os12g25450	O-methyltransferase;; Dimerisation domain
LOC_Os04g45900	OPT oligopeptide transporter protein
LOC_Os03g39230	OTU-like cysteine protease
LOC_Os02g53130	Oxidoreductase molybdopterin binding domain
LOC_Os02g27030	Papain family cysteine protease
LOC_Os04g01710	Papain family cysteine protease
LOC_Os06g38450	Papain family cysteine protease
LOC_Os07g29760	Papain family cysteine protease
LOC_Os01g09120	PAS domain
LOC_Os11g25780	PB1 domain
LOC_Os03g45210	PCO_ADO
LOC_Os03g06680	PDDEXK-like family of unknown function
LOC_Os01g68545	Pentatricopeptide repeat-containing protein
LOC_Os02g52390	Peptidase M16C associated
LOC_Os01g73170	Peroxidase
LOC_Os04g59190	Peroxidase
LOC_Os03g64020	PGR5-like protein 1A, chloroplastic
LOC_Os03g50780	PHD-finger
LOC_Os03g59100	Pheophorbide a oxygenase;; Rieske [2Fe-2S] domain
LOC_Os02g52000	Phosphate-induced protein 1 conserved region
LOC_Os07g31430	Phosphate-induced protein 1 conserved region
LOC_Os06g30370	Phosphatidylethanolamine-binding protein
LOC_Os04g59540	Phosphatidylinositol-4-phosphate 5-Kinase
LOC_Os09g36520	Phosphatidylinositol-specific phospholipase C
LOC_Os01g72520	Phosphoesterase family
LOC_Os05g10650	Phosphofructokinase
LOC_Os04g33830	Photosystem I subunit O
LOC_Os10g33240	Plant family of unknown function (DUF810)
LOC_Os01g43040	Plant organelle RNA recognition domain
LOC_Os03g44430	Plant organelle RNA recognition domain
LOC_Os01g62060	Plant protein 1589 of unknown function
LOC_Os05g38680	Plant protein 1589 of unknown function
LOC_Os09g39940	Plastocyanin-like domain
LOC_Os02g46610	PLATZ transcription factor
LOC_Os04g50120	PLATZ transcription factor
LOC_Os02g51040	Pollen allergen;; Lytic transglycolase
LOC_Os02g32860	Poly(ADP-ribose) polymerase catalytic domain
LOC_Os01g45070	Polypeptide deformylase
LOC_Os01g51210	Possible lysine decarboxylase
LOC_Os01g55610	POT family
LOC_Os01g65150	POT family
LOC_Os01g65200	POT family
LOC_Os03g60850	POT family
LOC_Os04g59480	POT family
LOC_Os05g35650	POT family
LOC_Os10g02240	POT family
LOC_Os10g42900	POT family
LOC_Os12g44110	POT family
LOC_Os12g36210	Potato inhibitor I family
LOC_Os03g52390	Potato type II proteinase inhibitor family
LOC_Os04g21880	PPR repeat
LOC_Os01g08120	PPR repeat family;; Pentatricopeptide repeat domain
LOC_Os01g48140	PPR repeat family;; Pentatricopeptide repeat domain
LOC_Os01g55070	PPR repeat family;; Pentatricopeptide repeat domain
LOC_Os01g55960	PPR repeat family;; Pentatricopeptide repeat domain
LOC_Os01g57630	PPR repeat family;; Pentatricopeptide repeat domain
LOC_Os01g60010	PPR repeat family;; Pentatricopeptide repeat domain
LOC_Os01g72930	PPR repeat family;; Pentatricopeptide repeat domain
LOC_Os01g74600	PPR repeat family;; Pentatricopeptide repeat domain
LOC_Os02g07050	PPR repeat family;; Pentatricopeptide repeat domain
LOC_Os02g09800	PPR repeat family;; Pentatricopeptide repeat domain
LOC_Os02g21580	PPR repeat family;; Pentatricopeptide repeat domain
LOC_Os03g04390	PPR repeat family;; Pentatricopeptide repeat domain
LOC_Os03g38580	PPR repeat family;; Pentatricopeptide repeat domain
LOC_Os04g40130	PPR repeat family;; Pentatricopeptide repeat domain
LOC_Os05g01635	PPR repeat family;; Pentatricopeptide repeat domain
LOC_Os05g11700	PPR repeat family;; Pentatricopeptide repeat domain
LOC_Os05g50690	PPR repeat family;; Pentatricopeptide repeat domain
LOC_Os06g05140	PPR repeat family;; Pentatricopeptide repeat domain
LOC_Os06g08650	PPR repeat family;; Pentatricopeptide repeat domain
LOC_Os06g13950	PPR repeat family;; Pentatricopeptide repeat domain
LOC_Os06g47950	PPR repeat family;; Pentatricopeptide repeat domain
LOC_Os07g08180	PPR repeat family;; Pentatricopeptide repeat domain
LOC_Os07g10400	PPR repeat family;; Pentatricopeptide repeat domain
LOC_Os07g14530	PPR repeat family;; Pentatricopeptide repeat domain
LOC_Os07g36390	PPR repeat family;; Pentatricopeptide repeat domain
LOC_Os07g39090	PPR repeat family;; Pentatricopeptide repeat domain
LOC_Os07g40820	PPR repeat family;; Pentatricopeptide repeat domain
LOC_Os07g47370	PPR repeat family;; Pentatricopeptide repeat domain
LOC_Os08g01650	PPR repeat family;; Pentatricopeptide repeat domain
LOC_Os09g09450	PPR repeat family;; Pentatricopeptide repeat domain
LOC_Os09g37070	PPR repeat family;; Pentatricopeptide repeat domain
LOC_Os10g35750	PPR repeat family;; Pentatricopeptide repeat domain
LOC_Os12g06070	PPR repeat family;; Pentatricopeptide repeat domain
LOC_Os12g10184	PPR repeat family;; Pentatricopeptide repeat domain
LOC_Os12g27060	PPR repeat family;; Pentatricopeptide repeat domain
LOC_Os12g37100	PPR repeat family;; Pentatricopeptide repeat domain
LOC_Os12g42120	PPR repeat family;; Pentatricopeptide repeat domain
LOC_Os06g47920	PPR repeat;; DYW family of nucleic acid deaminases
LOC_Os07g44299	PPR repeat;; DYW family of nucleic acid deaminases
LOC_Os11g37330	PPR repeat;; DYW family of nucleic acid deaminases
LOC_Os12g08140	PPR repeat;; DYW family of nucleic acid deaminases
LOC_Os01g17320	PPR repeat;; Pentatricopeptide repeat domain
LOC_Os01g15840	PPR repeat;; PPR repeat family
LOC_Os01g19490	PPR repeat;; PPR repeat family
LOC_Os01g40680	PPR repeat;; PPR repeat family
LOC_Os01g65840	PPR repeat;; PPR repeat family
LOC_Os01g71180	PPR repeat;; PPR repeat family
LOC_Os02g01610	PPR repeat;; PPR repeat family
LOC_Os02g03420	PPR repeat;; PPR repeat family
LOC_Os02g34700	PPR repeat;; PPR repeat family
LOC_Os02g34960	PPR repeat;; PPR repeat family
LOC_Os02g41560	PPR repeat;; PPR repeat family
LOC_Os03g11700	PPR repeat;; PPR repeat family
LOC_Os03g13230	PPR repeat;; PPR repeat family
LOC_Os03g16450	PPR repeat;; PPR repeat family
LOC_Os03g25380	PPR repeat;; PPR repeat family
LOC_Os03g37260	PPR repeat;; PPR repeat family
LOC_Os03g63260	PPR repeat;; PPR repeat family
LOC_Os04g35305	PPR repeat;; PPR repeat family
LOC_Os04g35610	PPR repeat;; PPR repeat family
LOC_Os04g38980	PPR repeat;; PPR repeat family
LOC_Os05g06150	PPR repeat;; PPR repeat family
LOC_Os05g18950	PPR repeat;; PPR repeat family
LOC_Os05g30710	PPR repeat;; PPR repeat family
LOC_Os05g36350	PPR repeat;; PPR repeat family
LOC_Os05g49740	PPR repeat;; PPR repeat family
LOC_Os06g03570	PPR repeat;; PPR repeat family
LOC_Os06g11300	PPR repeat;; PPR repeat family
LOC_Os06g41040	PPR repeat;; PPR repeat family
LOC_Os07g06960	PPR repeat;; PPR repeat family
LOC_Os07g15570	PPR repeat;; PPR repeat family
LOC_Os07g40750	PPR repeat;; PPR repeat family
LOC_Os07g44170	PPR repeat;; PPR repeat family
LOC_Os08g04400	PPR repeat;; PPR repeat family
LOC_Os08g37520	PPR repeat;; PPR repeat family
LOC_Os08g39130	PPR repeat;; PPR repeat family
LOC_Os08g40020	PPR repeat;; PPR repeat family
LOC_Os09g15800	PPR repeat;; PPR repeat family
LOC_Os09g24520	PPR repeat;; PPR repeat family
LOC_Os09g34870	PPR repeat;; PPR repeat family
LOC_Os10g35730	PPR repeat;; PPR repeat family
LOC_Os11g24530	PPR repeat;; PPR repeat family
LOC_Os11g44930	PPR repeat;; PPR repeat family
LOC_Os12g01850	PPR repeat;; PPR repeat family
LOC_Os12g06650	PPR repeat;; PPR repeat family
LOC_Os12g13110	PPR repeat;; PPR repeat family
LOC_Os02g33240	Probable F-box protein
LOC_Os04g33820	Probable F-box protein
LOC_Os01g62980	Probable lipid transfer
LOC_Os05g06780	Probable lipid transfer
LOC_Os05g47700	Probable lipid transfer
LOC_Os07g18990	Probable lipid transfer
LOC_Os03g18830	Programmed cell death protein 2, PCDC2
LOC_Os06g11180	Prolyl oligopeptidase family
LOC_Os12g02320	Protease inhibitor/seed storage/LTP family
LOC_Os04g36670	Protein AUXIN-REGULATED GENE INVOLVED IN ORGAN SIZE
LOC_Os01g04580	Protein kinase domain
LOC_Os01g46720	Protein kinase domain
LOC_Os01g48000	Protein kinase domain
LOC_Os01g50400	Protein kinase domain
LOC_Os01g50420	Protein kinase domain
LOC_Os01g55450	Protein kinase domain
LOC_Os01g65650	Protein kinase domain
LOC_Os01g66630	Protein kinase domain
LOC_Os01g72990	Protein kinase domain
LOC_Os02g03410	Protein kinase domain
LOC_Os02g34600	Protein kinase domain
LOC_Os03g17700	Protein kinase domain
LOC_Os03g22050	Protein kinase domain
LOC_Os03g43440	Protein kinase domain
LOC_Os04g29680	Protein kinase domain
LOC_Os04g34290	Protein kinase domain
LOC_Os04g34320	Protein kinase domain
LOC_Os04g41510	Protein kinase domain
LOC_Os05g40270	Protein kinase domain
LOC_Os05g46750	Protein kinase domain
LOC_Os05g46760	Protein kinase domain
LOC_Os06g09230	Protein kinase domain
LOC_Os07g42626	Protein kinase domain
LOC_Os07g43570	Protein kinase domain
LOC_Os08g10330	Protein kinase domain
LOC_Os10g12620	Protein kinase domain
LOC_Os10g41490	Protein kinase domain
LOC_Os11g39450	Protein kinase domain
LOC_Os12g39630	Protein kinase domain
LOC_Os03g27019	Protein LNK1
LOC_Os08g01910	Protein of unknown function (DUF1442)
LOC_Os06g47970	Protein of unknown function (DUF1517)
LOC_Os01g70550	Protein of unknown function (DUF1624)
LOC_Os04g58030	Protein of unknown function (DUF1668)
LOC_Os09g21290	Protein of unknown function (DUF295)
LOC_Os11g37390	Protein of unknown function (DUF295)
LOC_Os03g18790	Protein of unknown function (DUF2985)
LOC_Os03g08810	Protein of unknown function (DUF3223)
LOC_Os10g38910	Protein of unknown function (DUF3464)
LOC_Os01g34860	Protein of unknown function (DUF3615)
LOC_Os04g59570	Protein of unknown function (DUF3727)
LOC_Os06g35165	Protein of unknown function (DUF3778)
LOC_Os06g28124	Protein of unknown function (DUF563)
LOC_Os07g33050	Protein of unknown function (DUF629)
LOC_Os01g28089	Protein of unknown function (DUF679)
LOC_Os11g07950	Protein of unknown function (DUF688)
LOC_Os01g04590	Protein of unknown function (DUF789)
LOC_Os06g01790	Protein of unknown function (DUF819)
LOC_Os10g26700	Protein of unknown function (DUF962)
LOC_Os05g29920	Protein of unknown function, DUF538
LOC_Os09g01140	Protein of unknown function, DUF573
LOC_Os10g39020	Protein of unknown function, DUF604
LOC_Os02g08364	Protein phosphatase 2C
LOC_Os05g49730	Protein phosphatase 2C
LOC_Os03g10950	Protein phosphatase 3C
LOC_Os01g56350	Protein PLASTID TRANSCRIPTIONALLY ACTIVE 12
LOC_Os01g57560	Protein tyrosine kinase
LOC_Os01g60280	Protein tyrosine kinase
LOC_Os03g07430	Protein tyrosine kinase
LOC_Os03g17300	Protein tyrosine kinase
LOC_Os03g29410	Protein tyrosine kinase
LOC_Os04g41310	Protein tyrosine kinase
LOC_Os04g52840	Protein tyrosine kinase
LOC_Os05g03920	Protein tyrosine kinase
LOC_Os05g25450	Protein tyrosine kinase
LOC_Os06g08280	Protein tyrosine kinase
LOC_Os06g10160	Protein tyrosine kinase
LOC_Os07g34980	Protein tyrosine kinase
LOC_Os07g35004	Protein tyrosine kinase
LOC_Os07g35680	Protein tyrosine kinase
LOC_Os07g35690	Protein tyrosine kinase
LOC_Os07g43560	Protein tyrosine kinase
LOC_Os07g48730	Protein tyrosine kinase
LOC_Os08g35600	Protein tyrosine kinase
LOC_Os09g27010	Protein tyrosine kinase
LOC_Os11g47310	Protein tyrosine kinase
LOC_Os12g08050	Protein tyrosine kinase
LOC_Os08g44680	PsaD
LOC_Os07g41710	Pterin 4 alpha carbinolamine dehydratase
LOC_Os11g16430	Putative diphthamide synthesis protein
LOC_Os12g42980	Pyridoxal-phosphate dependent enzyme
LOC_Os06g30310	Pyruvate phosphate dikinase, PEP/pyruvate binding domain
LOC_Os06g39875	Ras family;; Ras of Complex, Roc, domain of DAPkinase
LOC_Os04g32090	RecQ mediated genome instability protein
LOC_Os06g42000	Redoxin;; AhpC/TSA family
LOC_Os01g56990	Regulator of chromosome condensation (RCC1) repeat
LOC_Os03g40260	Regulator of chromosome condensation (RCC2) repeat
LOC_Os07g38170	Remorin, C-terminal region
LOC_Os06g04190	Repair protein Rad1/Rec1/Rad17
LOC_Os03g17570	Response regulator receiver domain
LOC_Os07g49460	Response regulator receiver domain
LOC_Os09g36220	Response regulator receiver domain
LOC_Os01g38580	Retinal pigment epithelial membrane protein
LOC_Os03g44380	Retinal pigment epithelial membrane protein
LOC_Os01g63150	Retroviral aspartyl protease
LOC_Os01g25730	Reverse transcriptase (RNA-dependent DNA polymerase)
LOC_Os07g32690	Reverse transcriptase (RNA-dependent DNA polymerase)
LOC_Os08g20220	Reverse transcriptase (RNA-dependent DNA polymerase)
LOC_Os08g29980	Reverse transcriptase (RNA-dependent DNA polymerase)
LOC_Os09g21820	Reverse transcriptase (RNA-dependent DNA polymerase)
LOC_Os01g19190	Reverse transcriptase-like
LOC_Os01g70480	Reverse transcriptase-like
LOC_Os02g07380	Reverse transcriptase-like
LOC_Os08g39780	Reverse transcriptase-like
LOC_Os09g11500	Reverse transcriptase-like
LOC_Os09g10750	Rhodanese-like domain
LOC_Os01g59510	Ribonuclease III domain
LOC_Os05g18850	Ribonuclease III domain
LOC_Os05g25400	Ribonuclease III domain
LOC_Os01g36090	Ribose/Galactose Isomerase
LOC_Os10g34320	Ribosomal L18 of archaea
LOC_Os10g26690	Ribosomal L32p protein family
LOC_Os05g48410	Ribosomal prokaryotic L21 protein
LOC_Os04g42200	Ribosomal protein L1p/L10e family
LOC_Os06g35470	Ribosomal protein L1p/L10e family
LOC_Os07g07719	Ribosomal protein S13/S18
LOC_Os07g32550	Ribosomal RNA adenine dimethylase
LOC_Os09g32030	Ribosomal silencing factor during starvation
LOC_Os05g49130	RimM N-terminal domain;; PRC-barrel domain
LOC_Os04g35760	RimP N-terminal domain
LOC_Os03g05570	Ring finger domain
LOC_Os08g38460	Ring finger domain
LOC_Os10g41660	Ring finger domain
LOC_Os02g15110	RING-H2 finger protein ATL32
LOC_Os01g11460	RING-H2 finger protein ATL43
LOC_Os01g11520	RING-H2 finger protein ATL57
LOC_Os11g08940	RNA polymerases N / 8 kDa subunit
LOC_Os07g46600	RNA pseudouridylate synthase
LOC_Os07g36490	RNA recognition motif
LOC_Os07g43950	RNA recognition motif
LOC_Os07g47510	Rubber elongation factor protein (REF)
LOC_Os05g04510	S-adenosylmethionine synthetase,OsSAMS1
LOC_Os05g02200	Salt stress response/antifungal
LOC_Os06g21820	SAM dependent carboxyl methyltransferase
LOC_Os01g52740	Senescence regulator
LOC_Os03g13840	Senescence-associated protein
LOC_Os06g08720	Serine carboxypeptidase
LOC_Os07g29620	Serine carboxypeptidase
LOC_Os01g56010	Serpin (serine protease inhibitor)
LOC_Os11g11500	Serpin (serine protease inhibitor)
LOC_Os04g34610	SET domain
LOC_Os08g34740	SGT1 protein
LOC_Os04g44924	short chain dehydrogenase
LOC_Os09g17750	short chain dehydrogenase
LOC_Os10g35370	short chain dehydrogenase
LOC_Os03g63950	Sigma 54 modulation/S30EA ribosomal protein C terminus
LOC_Os01g45530	Single-strand binding protein family
LOC_Os12g40390	Skp1 family, dimerisation domain
LOC_Os07g46720	snoRNA binding domain, fibrillarin
LOC_Os05g51610	Sodium/calcium exchanger protein, OsCAX1b
LOC_Os11g42790	Sodium/hydrogen exchanger family, OsNHX2
LOC_Os11g48080	SOR/SNZ family
LOC_Os01g53890	SpoU rRNA Methylase family
LOC_Os01g52250	Starch synthase catalytic domain
LOC_Os06g04200	Starch synthase catalytic domain
LOC_Os11g15520	Subtilase family
LOC_Os02g36440	Sugar (and other) transporter
LOC_Os03g24870	Sugar (and other) transporter
LOC_Os04g10690	Sugar (and other) transporter, OsPT5
LOC_Os04g58220	Sugar (and other) transporter
LOC_Os07g37320	Sugar (and other) transporter, OsMST6
LOC_Os12g32940	Sugar (and other) transporter
LOC_Os01g20950	Sulfotransferase domain
LOC_Os08g14190	Sulfotransferase domain
LOC_Os08g20130	Sulfotransferase domain
LOC_Os03g19390	TENA/THI-4/PQQC family
LOC_Os08g07100	Terpene synthase family, metal binding domain
LOC_Os02g02850	Tetrahydrofolate dehydrogenase
LOC_Os09g15810	Tetrahydrofolate dehydrogenase
LOC_Os10g42610	Tetratricopeptide repeat
LOC_Os03g45960	Thaumatin family
LOC_Os03g46070	Thaumatin family
LOC_Os07g34570	Thi4 family
LOC_Os04g35600	Thioredoxin
LOC_Os07g29410	Thioredoxin
LOC_Os01g61320	Thioredoxin-like fold domain-containing protein
LOC_Os03g08320	tify domain
LOC_Os05g02060	Tim17/Tim22/Tim23/Pmp24 family
LOC_Os01g74460	Trafficking protein Mon1
LOC_Os07g12630	Transcription factor S-II (TFIIS), central domain
LOC_Os02g34830	Transcriptional Coactivator p15 (PC4)
LOC_Os05g04584	Transferase family
LOC_Os06g48560	Transferase family
LOC_Os01g53810	Transferrin receptor-like dimerisation domain
LOC_Os05g05950	Translocase of chloroplast 159/132
LOC_Os05g34460	Trypsin-like peptidase domain
LOC_Os02g40510	Two-component response regulator-like PRR1
LOC_Os04g56770	U11/U12 small nuclear ribonucleoprotein 25 kDa protein
LOC_Os02g01350	U3 small nucleolar RNA-associated protein 6
LOC_Os10g39120	Ubiquitin-conjugating enzyme
LOC_Os08g32060	U-box domain
LOC_Os07g13810	UDP-glucoronosyl and UDP-glucosyl transferase
LOC_Os09g21160	UDP-glucoronosyl and UDP-glucosyl transferase
LOC_Os11g38456	Ulp1 protease family, C-terminal catalytic domain
LOC_Os01g12200	Uncharacterized conserved protein (DUF2358)
LOC_Os03g52910	Uncharacterized protein family, UPF0114
LOC_Os01g07590	Universal stress protein family
LOC_Os01g32780	Universal stress protein family
LOC_Os05g07810	Universal stress protein family
LOC_Os01g02860	unknown
LOC_Os01g04390	unknown
LOC_Os01g06310	unknown
LOC_Os01g08700	unknown
LOC_Os01g23990	unknown
LOC_Os01g28134	unknown
LOC_Os01g34100	unknown
LOC_Os01g34520	unknown
LOC_Os01g50970	unknown
LOC_Os01g57050	unknown
LOC_Os01g58320	unknown
LOC_Os01g61680	unknown
LOC_Os01g62970	unknown
LOC_Os01g65692	unknown
LOC_Os01g66810	unknown
LOC_Os01g69100	unknown
LOC_Os02g04780	unknown
LOC_Os02g12150	unknown
LOC_Os02g18390	unknown
LOC_Os02g20870	unknown
LOC_Os02g21920	unknown
LOC_Os02g22600	unknown
LOC_Os02g32580	unknown
LOC_Os02g36000	unknown
LOC_Os02g43540	unknown
LOC_Os02g48710	unknown
LOC_Os02g50990	unknown
LOC_Os02g53384	unknown
LOC_Os02g54920	unknown
LOC_Os03g08710	unknown
LOC_Os03g09030	unknown
LOC_Os03g17140	unknown
LOC_Os03g18490	unknown
LOC_Os03g26490	unknown
LOC_Os03g39530	unknown
LOC_Os03g42480	unknown
LOC_Os03g51350	unknown
LOC_Os03g51459	unknown
LOC_Os03g51920	unknown
LOC_Os04g10940	unknown
LOC_Os04g14730	unknown
LOC_Os04g34590	unknown
LOC_Os04g36570	unknown
LOC_Os04g40340	unknown
LOC_Os04g47010	unknown
LOC_Os04g56939	unknown
LOC_Os05g02760	unknown
LOC_Os05g05020	unknown
LOC_Os05g05070	unknown
LOC_Os05g06399	unknown
LOC_Os05g09580	unknown
LOC_Os05g13860	unknown
LOC_Os05g26194	unknown
LOC_Os05g28970	unknown
LOC_Os05g29680	unknown
LOC_Os05g37190	unknown
LOC_Os05g37225	unknown
LOC_Os05g38880	unknown
LOC_Os05g40920	unknown
LOC_Os05g42990	unknown
LOC_Os05g45170	unknown
LOC_Os05g45510	unknown
LOC_Os05g49940	unknown
LOC_Os05g50815	unknown
LOC_Os06g06660	unknown
LOC_Os06g09010	unknown
LOC_Os06g11060	unknown
LOC_Os06g16140	unknown
LOC_Os06g19410	unknown
LOC_Os06g19420	unknown
LOC_Os06g33370	unknown
LOC_Os06g39120	unknown
LOC_Os06g42660	unknown
LOC_Os06g46060	unknown
LOC_Os06g46460	unknown
LOC_Os06g49190	unknown
LOC_Os07g07646	unknown
LOC_Os07g20320	unknown
LOC_Os07g23640	unknown
LOC_Os07g23660	unknown
LOC_Os07g26790	unknown
LOC_Os07g36400	unknown
LOC_Os07g37454	unknown
LOC_Os07g39190	unknown
LOC_Os07g46210	unknown
LOC_Os08g04430	unknown
LOC_Os08g04450	unknown
LOC_Os08g06880	unknown
LOC_Os08g07690	unknown
LOC_Os08g10612	unknown
LOC_Os08g15070	unknown
LOC_Os08g15920	unknown
LOC_Os08g24200	unknown
LOC_Os08g37500	unknown
LOC_Os08g41680	unknown
LOC_Os09g04670	unknown
LOC_Os09g10010	unknown
LOC_Os09g23340	unknown
LOC_Os09g24620	unknown
LOC_Os09g25720	unknown
LOC_Os09g29300	unknown
LOC_Os09g32410	unknown
LOC_Os09g33480	unknown
LOC_Os09g35740	unknown
LOC_Os10g01820	unknown
LOC_Os10g03930	unknown
LOC_Os10g07150	unknown
LOC_Os10g09240	unknown
LOC_Os10g13630	unknown
LOC_Os10g32800	unknown
LOC_Os10g34840	unknown
LOC_Os10g35160	unknown
LOC_Os10g36520	unknown
LOC_Os10g37860	unknown
LOC_Os10g39044	unknown
LOC_Os10g40640	unknown
LOC_Os10g41838	unknown
LOC_Os10g42754	unknown
LOC_Os11g06150	unknown
LOC_Os11g06550	unknown
LOC_Os11g10110	unknown
LOC_Os11g11020	unknown
LOC_Os11g25470	unknown
LOC_Os11g28184	unknown
LOC_Os11g28430	unknown
LOC_Os11g29740	unknown
LOC_Os11g32870	unknown
LOC_Os11g40770	unknown
LOC_Os11g44800	unknown
LOC_Os12g05320	unknown
LOC_Os12g05690	unknown
LOC_Os12g11980	unknown
LOC_Os12g12090	unknown
LOC_Os12g12370	unknown
LOC_Os12g13910	unknown
LOC_Os12g14220	unknown
LOC_Os12g16524	unknown
LOC_Os12g17120	unknown
LOC_Os12g22489	unknown
LOC_Os12g25180	unknown
LOC_Os12g43750	unknown
LOC_Os12g43810	unknown
LOC_Os06g43690	Utp21 specific WD40 associated putative domain
LOC_Os02g15280	VQ motif
LOC_Os06g40090	VQ motif
LOC_Os12g43870	VQ motif
LOC_Os03g42770	WD domain, G-beta repeat
LOC_Os03g58570	WD domain, G-beta repeat
LOC_Os10g01540	WD domain, G-beta repeat

## Sheet: Table S7
Table S7. List of the GO of the up-regulated genes in OsDRAP1 OE-7 line relative to WT plants under salt stress conditions.
GO term	Ontology	Description	Number of the up-regulated genes	Number of all genes	p-value	FDR
GO:0043687	P	post-translational protein modification	75	1815	1.1e-10	8.3e-08
GO:0043412	P	macromolecule modification	77	1979	8.8e-10	1.5e-07
GO:0006468	P	protein amino acid phosphorylation	66	1570	9.1e-10	1.5e-07
GO:0006796	P	phosphate metabolic process	72	1795	9.8e-10	1.5e-07
GO:0006793	P	phosphorus metabolic process	72	1795	9.8e-10	1.5e-07
GO:0016310	P	phosphorylation	69	1695	1.3e-09	1.6e-07
GO:0006464	P	protein modification process	75	1929	1.6e-09	1.7e-07
GO:0009765	P	photosynthesis, light harvesting	8	16	6.4e-09	5.9e-07
GO:0019684	P	photosynthesis, light reaction	8	47	6.5e-06	0.00053
GO:0016070	P	RNA metabolic process	42	1088	1e-05	0.00076
GO:0044267	P	cellular protein metabolic process	84	2877	2.2e-05	0.0011
GO:0006026	P	aminoglycan catabolic process	6	26	2.1e-05	0.0011
GO:0006030	P	chitin metabolic process	6	26	2.1e-05	0.0011
GO:0006032	P	chitin catabolic process	6	26	2.1e-05	0.0011
GO:0016998	P	cell wall macromolecule catabolic process	7	42	2.8e-05	0.0014
GO:0006022	P	aminoglycan metabolic process	6	29	3.6e-05	0.0017
GO:0044036	P	cell wall macromolecule metabolic process	7	45	4.1e-05	0.0018
GO:0015833	P	peptide transport	9	86	5.9e-05	0.0023
GO:0006857	P	oligopeptide transport	9	86	5.9e-05	0.0023
GO:0000272	P	polysaccharide catabolic process	6	37	0.00012	0.0045
GO:0006355	P	regulation of transcription, DNA-dependent	28	737	0.0004	0.014
GO:0051252	P	regulation of RNA metabolic process	28	740	0.00043	0.014
GO:0015979	P	photosynthesis	9	115	0.00045	0.015
GO:0006351	P	transcription, DNA-dependent	29	786	0.0005	0.015
GO:0032774	P	RNA biosynthetic process	29	788	0.00052	0.015
GO:0005976	P	polysaccharide metabolic process	10	143	0.00051	0.015
GO:0006396	P	RNA processing	11	198	0.0016	0.045
GO:0016301	F	kinase activity	71	1750	8.2e-10	1.3e-07
GO:0016773	F	phosphotransferase activity, alcohol group as acceptor	71	1726	4.7e-10	1.3e-07
GO:0004674	F	protein serine/threonine kinase activity	64	1478	5.5e-10	1.3e-07
GO:0004672	F	protein kinase activity	66	1575	1e-09	1.3e-07
GO:0017076	F	purine nucleotide binding	103	3456	7.4e-07	7.5e-05
GO:0000166	F	nucleotide binding	111	3874	1.6e-06	8e-05
GO:0032555	F	purine ribonucleotide binding	98	3292	1.6e-06	8e-05
GO:0032553	F	ribonucleotide binding	98	3292	1.6e-06	8e-05
GO:0030554	F	adenyl nucleotide binding	97	3247	1.6e-06	8e-05
GO:0001883	F	purine nucleoside binding	97	3247	1.6e-06	8e-05
GO:0001882	F	nucleoside binding	97	3257	1.8e-06	8.3e-05
GO:0005524	F	ATP binding	92	3085	3.4e-06	0.00014
GO:0032559	F	adenyl ribonucleotide binding	92	3087	3.5e-06	0.00014
GO:0008061	F	chitin binding	5	11	7.2e-06	0.00023
GO:0030247	F	polysaccharide binding	5	11	7.2e-06	0.00023
GO:0001871	F	pattern binding	5	11	7.2e-06	0.00023
GO:0004568	F	chitinase activity	6	26	2.1e-05	0.00063
GO:0016491	F	oxidoreductase activity	55	1672	3.7e-05	0.001
Note: "P" is biological process; "F" is molecular_function; "FDR" is false discovery rate.

## Sheet: Table S8
Table S8. List of the primers used in qRT-PCR
Gene_ID	Forward primer(5'-3')	Reverse primer(5'-3')
LOC_Os05g04630	CTGCCATCAAATCTCGAAGATG	GAAAACCGTATGATAAGCACCC
LOC_Os12g09540	CGATTTGGTGATCCAGAATGTC	CCTTCTTGTAAACACCAGGGTA
LOC_Os07g32550	TCAAGTTGCTCAATGAACAAGG	TACTGCTCGCTGAGGTAGAAAA
LOC_Os01g54600	GAGCAGAAGGAGGAACAGAAG	ATCCGAAGTCGAAGTTCTCATC
LOC_Os10g03740	GAGTTCTTCACCGGCAGATTC	ATGAATCAACAGCGCAAGTAAG
LOC_Os08g24200	ATTTCTACACATCGGGGGATTT	TATGTTGGTAAAGCAGGACACT
LOC_Os02g21920	CTTCAGCTTCAAGGTGTGAGAG	GACCAGCTGTAGTGATGAACTC
LOC_Os08g01940	CAGGAGAAGTTCGACAAGGTAG	TTGGCGAAGAGTATCATAGAGC
LOC_Os12g07270	CTCTCCTACTCCTACCCCAG	GAGCATGATGAGTCCCAGG
LOC_Os07g07480	CAGCCTTAGCCGTAAAAACATT	ATTTTCCCATTCCCATTTTCCG
LOC_Os09g37620	GCTCTGGAAAATCTGCATTTGA	GCGCAGTGGCTAAAACATAATA
LOC_Os11g07980	TCGCTCGAGGATAGAATTCAAA	CCACCCTATAACTAAAAGCCGA
LOC_Os02g15110	TCGACATGTGGCTGTACTC	CACCTCAAACTTGCCAAATCTG
LOC_Os01g08700	GGTGGCTATGTATCATCGTACA	CAACAATGGCAAGTATAGGCTC
LOC_Os01g65169	GATACTCCCACCATCCGAGA	GTACATCACCAGGTTGCCC
LOC_Os11g25330	CAGTTACTTGCATTATGGGCTC	TATGTACCATTGAATCCGCGAA
LOC_Os12g31000	ATCCTTTGATGCCAATGACAAC	ACTGAACAACATAGTTCCCGTA
LOC_Os07g14600	GAGGACTTCGCCTTCTACG	TTTCAATTGGATCACACACGAG
LOC_Os01g10110	CAACAAGTGGGACAGTAACATG	GAAACCCAAGATCTCGTCGTTC
LOC_Os10g36180	GAGGACGTCGAGGAGGACAA	ATCCTCGCCGAGTCGTACAT
LOC_Os11g26790	CTAAGTGAGCTAGCCACTGATC	CTCCATCCTGCTTAAGCTAAAG

## Sheet: Table S9
Table S9. The expression of 21 genes under salt stress with qRT-PCR
Gene_ID	Fold Change
LOC_Os05g04630	1.03	1.23	1.34
LOC_Os12g09540	1.04	0.85	1.11
LOC_Os07g32550	1.14	1.48	0.98
LOC_Os01g54600	2.55	1.42	1.73
LOC_Os10g03740	1.26	1.58	1.36
LOC_Os08g24200	1.56	2.1	2.34
LOC_Os02g21920	1.61	2.31	2.08
LOC_Os08g01940	2.97	2.59	3.44
LOC_Os12g07270	1.78	3.13	1.69
LOC_Os07g07480	2.34	3.13	3.53
LOC_Os09g37620	6.08	4.99	4.53
LOC_Os11g07980	4.52	4.63	5.85
LOC_Os02g15110	5.48	7.55	6.77
LOC_Os01g08700	7.86	6.13	7.01
LOC_Os01g65169	6.12	6.84	8.04
LOC_Os11g25330	11.1	8.66	7.24
LOC_Os12g31000	13.59	10.46	8.95
LOC_Os07g14600	3.25	3.24	2.51
LOC_Os01g10110	1.81	2.37	2.12
LOC_Os10g36180	4.16	5.38	5.46
LOC_Os11g26790	5.84	7.13	5.03

## Sheet: Table S10
Table S10. All annotated metabolites detected in the OE line and WT under control and salt stress conditions.
#ID	MS2/MS1 name	FC	log2FC	Pvalue	VIP
meta_171	Dehydroascorbic acid	2.01082	1.00779	0.0191678	1.23209
meta_211	Azelaic acid	2.15385	1.10692	0.038942	1.16915
meta_2149	Baccatin III	2.01754	1.0126	0.0103823	1.39998
meta_259	7-Methylxanthine	2.62422	1.39189	0.0228803	1.34851
meta_27	Glyceric acid	2.8957	1.53391	0.000779303	1.57204
meta_286	p-Cresol	2.2102	1.14418	0.00609248	1.38448
meta_389	Thymine	2.72132	1.44431	0.038669	1.23162
meta_41	L-Proline	2.05561	1.03957	0.00139178	1.58344
meta_436	3-Hydroxy-L-kynurenine	3.32719	1.73431	0.00157751	1.56632
meta_47	L-Valine	2.07719	1.05463	0.00515295	1.48463
meta_478	16-hydroxy hexadecanoic acid	2.2427	1.16524	0.0186342	1.2967
meta_59	Taurine	2.08812	1.0622	0.0162388	1.41117
meta_691	Salidroside	2.40581	1.26652	0.000674316	1.60153
meta_859	S-Methyl-5'-thioadenosine	2.09891	1.06964	0.0224731	1.3089
meta_98	Erythritol	2.52159	1.33433	0.0208386	1.32345
meta_995	Quinic acid	4.74737	2.24713	0.000244237	1.63038
meta_1012	3''-Chloro-3''-deoxytriphasiol	2.017	1.01221	0.0081779	1.46911
meta_1118	Benzoepin	2.69053	1.42789	0.01506	1.35331
meta_1149	Obtusol	2.33349	1.22249	0.0268991	1.24876
meta_1151	Bispyribac	2.52369	1.33553	0.0486818	1.1249
meta_1157	Pyrazosulfuron-ethyl	2.08316	1.05877	0.0252032	1.29801
meta_1177	Grixazone B	3.82278	1.93462	0.00928731	1.45189
meta_1196	Trehalose 6-phosphate	2.83598	1.50385	1.14112e-06	1.64249
meta_1231	Inosine diphosphate	2.83787	1.50481	0.0325154	1.23081
meta_1294	Morusinol	3.03093	1.59976	0.0272456	1.31062
meta_1335	Pigment A aglycone	2.72727	1.44746	0.00026966	1.64582
meta_1368	CI Orange G	2.16361	1.11344	0.0180807	1.29272
meta_1422	Mometasone	2.1987	1.13665	0.0269713	1.28292
meta_1438	Tribromobisphenol A	4.0133	2.00479	0.0106101	1.42975
meta_1461	Dasatinib	2.29187	1.19653	0.0039115	1.48226
meta_1473	Valenciachrome	2.87746	1.52479	0.012759	1.3189
meta_1482	Sildenafil	2.30918	1.20738	0.000109583	1.58151
meta_1492	Cryogenine	2.02576	1.01846	0.0186293	1.31413
meta_1540	6-Caffeoylsucrose	2.54732	1.34898	0.000551962	1.52438
meta_1620	Amprenavir	2.09688	1.06825	0.00394753	1.40798
meta_1623	Protohypericin	3.02391	1.59641	0.00255193	1.57007
meta_1685	Carindacillin sodium	2.00886	1.00637	0.0174313	1.37199
meta_1733	Eremosulphoxinolide A	2.06604	1.04687	0.0125159	1.39609
meta_1737	3-Hydroxy-L-tyrosyl-AMP	2.46841	1.30358	8.68415e-05	1.57342
meta_1950	1,1'-(1,4-Dihydro-4-nonyl-3,5-pyridinediyl)bis[1-dodecanone];	4.91637	2.29759	0.0203118	1.37924
meta_205	Calcium propiote	3.28874	1.71754	0.0071368	1.49749
meta_2057	Cefotetan	3.40131	1.76609	0.0387775	1.20695
meta_2084	Quercetin 3-arabinoside 7-glucoside	2.11884	1.08328	0.0259664	1.32602
meta_2099	Dexamethazone metasulfobenzoate sodium	3.12628	1.64445	0.00805002	1.47975
meta_2175	Withaperuvin H	3.1453	1.6532	6.87999e-06	1.62612
meta_2181	Physalin H	2.73748	1.45285	0.0408243	1.18766
meta_2224	Sucrose monostearate	2.44477	1.2897	0.00274207	1.53087
meta_2296	Phaeophorbide b	2.15946	1.11067	0.000653313	1.52225
meta_2337	Bromocriptine	3.92942	1.97432	0.0135914	1.44401
meta_2389	Adenosylhopane	2.54491	1.34761	0.018647	1.32053
meta_2400	PE(16:0/14:0)	2.11698	1.08201	0.0364822	1.19166
meta_252	Aminoadipic acid	4.56246	2.18981	0.00619171	1.42714
meta_2598	beta1-Chaconine	2.30698	1.20601	0.0438013	1.16498
meta_2730	Jubanine B	2.29966	1.20142	0.0401605	1.19267
meta_2802	Citbismine C	2.47746	1.30886	0.00130495	1.58996
meta_281	3-Oxododecanoic acid	3.09503	1.62995	0.0281426	1.25699
meta_2881	14-hydroxyclarithromycin	3.02972	1.59919	0.0480246	1.16654
meta_2940	Pseudoargiopinin I	2.0223	1.016	0.0347697	1.21583
meta_3058	Aclacinomycin A	2.2111	1.14476	0.0474698	1.14959
meta_3064	TG(18:3(6Z,9Z,12Z)/14:1(9Z)/o-18:0)	2.02348	1.01684	0.0111956	1.37436
meta_3105	PG(18:0/22:5(4Z,7Z,10Z,13Z,16Z))	7.87482	2.97725	0.0458921	1.14903
meta_312	Phosphoenolpyruvic acid	2.06211	1.04412	0.0194301	1.19394
meta_3132	Lankamycin	2.01662	1.01194	0.0480441	1.11229
meta_3364	Saponin D	2.36206	1.24004	0.046636	1.11243
meta_3639	Elaiophylin	2.28862	1.19448	0.00369472	1.40159
meta_3687	PIP2(18:2(9Z,12Z)/20:2(11Z,14Z))	2.05571	1.03964	0.0116001	1.33392
meta_37	cis-Acetylacrylate	2.36931	1.24447	0.00163317	1.49337
meta_3816	7-Oxociguatoxin	3.73825	1.90236	0.0401901	1.20478
meta_3825	N-Acetyl-D-glucosaminyldiphosphoundecaprenol	2.09953	1.07007	0.0100667	1.33064
meta_385	5-Chloro-1,3-dihydro-1-(4-piperidinyl)-2H-benzimidazol-2-one	2.87631	1.52422	0.0462928	1.19718
meta_422	Cloethocarb	4.66126	2.22072	0.0456668	1.13949
meta_443	5,8-Dihydro-6-(4-methyl-3-pentenyl)-1,2,3,4-tetrathiocin;	2.22121	1.15134	0.0201767	1.29105
meta_535	Dihydrowogonin	3.94189	1.97889	0.000628398	1.58549
meta_549	3,4,3',4'-Tetrachlorobiphenyl	2.16454	1.11406	0.000827041	1.54286
meta_572	Ancymidol	4.07247	2.0259	0.000960081	1.58818
meta_608	Uridine 2',3'-cyclic phosphate	2.87814	1.52514	0.0334944	1.22792
meta_625	Cryptodorine	2.72954	1.44866	0.00690411	1.45336
meta_626	Lysyl-Cysteine	2.59065	1.37332	0.00380406	1.50544
meta_639	Serinyl-Phenylalanine	4.31675	2.10995	0.0102461	1.41052
meta_698	1,4,6-Trihydroxy-5-methoxy-7-prenylxanthone	2.28685	1.19336	0.0414144	1.14698
meta_851	Veranisatin B	2.86745	1.51977	0.0133771	1.43785
meta_878	Tolclofos-methyl	3.56903	1.83553	5.92978e-05	1.62628
meta_897	Dichlorphenamide;Buprofezin	2.16988	1.11762	0.00152183	1.56917
meta_926	Citrusin E	5.19195	2.37628	0.00279723	1.56373
meta_980	Cyclocalopin B	4.37622	2.12969	0.00697653	1.4272
meta_992	Cyazofamid	3.35715	1.74724	0.000453111	1.59083
meta_52	unmapped	2.02573	1.01844	0.000656896	1.54355
meta_164	unmapped	3.61111	1.85244	0.00666899	1.4924
meta_371	unmapped	2.00266	1.00192	0.0279332	1.26316
meta_806	unmapped	2.49827	1.32093	0.0218232	1.29123
meta_811	unmapped	2.58425	1.36975	0.0205487	1.37035
meta_949	unmapped	2.96666	1.56884	0.0107831	1.45568
meta_1010	unmapped	3.16285	1.66123	0.0355153	1.22065
meta_1028	unmapped	2.36071	1.23922	0.0131384	1.38026
meta_1074	unmapped	3.4942	1.80496	0.00725195	1.45134
meta_1306	unmapped	4.85087	2.27824	0.00408518	1.5109
meta_1312	unmapped	2.04972	1.03543	0.0238618	1.20138
meta_1421	unmapped	3.2235	1.68863	0.0308698	1.32103
meta_1605	unmapped	2.39231	1.2584	0.0120524	1.40985
meta_1884	unmapped	2.06527	1.04633	0.0182409	1.29259
meta_2022	unmapped	2.12124	1.08491	0.000123371	1.5481
meta_2056	unmapped	2.29324	1.19739	0.016253	1.33451
meta_2080	unmapped	3.16082	1.6603	0.0305162	1.25373
meta_2203	unmapped	2.00569	1.0041	0.0176072	1.31069
meta_2210	unmapped	2.11044	1.07754	0.0323439	1.21171
meta_2255	unmapped	2.2342	1.15976	0.0104071	1.30847
meta_2285	unmapped	2.30169	1.20269	0.0272155	1.25234
meta_2322	unmapped	9.3525	3.22535	0.0330745	1.23059
meta_2336	unmapped	4.91502	2.2972	0.0293639	1.27884
meta_2407	unmapped	2.18448	1.12729	0.0130443	1.22635
meta_2416	unmapped	2.00976	1.00703	0.029273	1.28743
meta_2561	unmapped	3.24116	1.69651	0.0467668	1.16882
meta_2634	unmapped	2.22829	1.15594	4.75169e-05	1.64531
meta_2648	unmapped	2.28487	1.19211	0.00166399	1.46765
meta_2682	unmapped	2.62885	1.39443	0.0397208	1.20098
meta_2689	unmapped	2.09738	1.06859	0.00563431	1.47964
meta_2783	unmapped	2.07737	1.05476	0.0151285	1.36132
meta_2807	unmapped	2.42684	1.27908	0.0359943	1.20988
meta_2903	unmapped	2.27547	1.18616	0.024556	1.2738
meta_2935	unmapped	2.16238	1.11262	0.006191	1.43851
meta_2968	unmapped	2.7013	1.43366	0.0469617	1.1693
meta_2977	unmapped	2.1374	1.09586	0.0304054	1.1915
meta_3042	unmapped	2.48026	1.31049	0.0431465	1.21442
meta_3082	unmapped	2.10377	1.07298	0.0290722	1.22814
meta_3093	unmapped	2.09687	1.06824	0.0060667	1.40924
meta_3144	unmapped	2.2321	1.1584	0.00852156	1.39618
meta_3415	unmapped	2.35857	1.23791	0.0128399	1.24358
meta_3449	unmapped	2.34942	1.2323	0.0229082	1.32296
meta_3477	unmapped	2.93254	1.55215	0.0412422	1.20187
meta_3523	unmapped	2.11314	1.07939	0.0390184	1.24341
meta_3568	unmapped	2.09674	1.06815	0.00315961	1.4398
meta_3596	unmapped	3.9931	1.99751	0.0467313	1.17394
meta_3694	unmapped	2.71583	1.44139	0.0432252	1.15568
meta_3703	unmapped	2.06601	1.04685	0.0161754	1.3041
meta_3752	unmapped	2.08565	1.0605	0.00048559	1.54406
meta_3842	unmapped	3.03432	1.60137	0.0179095	1.31129
Note: "#ID" is the code of metabolite; "MS2" name is the name of secondary mass spectrometry; "MS1" name is the name of primary mass spectrometry; "FC" is the fold change; "VIP" is the VIP value of OPSA-DA model; "Pvalue" is the p value of t test.

[truncated: 4 more sheets: Table S11, Table S12, Table S13, Table S14]
